# Supplementary material for: RNA-seq analysis revealed considerable genetic diversity and enabled the development of specific KASP markers for Psathyrostachys huashanica
Source: Front Plant Sci. 2023 Mar 30;14:1166710. doi: 10.3389/fpls.2023.1166710 (PMC10097992; doi:10.3389/fpls.2023.1166710)
Supplement: Supplementary file 4 [file Table_1.xlsx]

## Sheet: info
Chr		SNP position	FAM	HEX	R	CS	CSph2b	P.huashanica	Th.elongatum	A. cristatum	D. villosum	H. vulgare	S. cereale	Pse. libanotica	P. juncea	Ley. racemosus	2Ns	3Ns	4Ns	7Ns
1A	KP1A-71088841	71088841	aagtaacaacAccaagcaagtcT	aagtaacaacAccaagcaagtcC	tgcaaacatggataaagataccacG	A	A	B	A	A	A	A	A	A	H	A	A	A	A	A
1A	KP1A-309458327	309458327	atgaccaatggtaggcatagtC	atgaccaatggtaggcatagtT	gccaagctattgaaaggtgggA	A	A	B	A	B	B	B	B	A	B	B	A	A	A	A
1A	KP1A-369696773	369696773	cgtcttatgaatccagtcgcT	cgtcttatgaatccagtcgcC	acctatttgTcctgcaagcT	A	A	B	H	B	B	B	H	B	B	B	A	A	A	A
1A	KP1A-380953543	380953543	ccttctacacatgatatctccagtG	ccttctacacatgatatctccagtC	ccgtcatagataaagtgctcaaaC	A	A	B	B	B	B	H	B	A	B	B	A	A	A	A
1A	KP1A-394325842	394325842	gcatcaacaacacggtgaaC	gcatcaacaacacggtgaaT	ttgctggtgtttatgcaggC	A	A	B	A	A	A	H	A	A	B	B	A	A	A	A
1A	KP1A-440448839	440448839	gcacctgcttagctttggcT	gcacctgcttagctttggcC	caggctgtggaagggctA	A	A	B	A	A	A	A	A	A	B	H	A	A	A	A
1B	KP1B-165816929	165816929	tcatcctcatcggtcacaatT	tcatcctcatcggtcacaatC	acccttcttaGttTcccaaggt	A	A	B	A	A	A	H	H	A	A	A	A	A	A	A
1D	KP1D-216723149	216723149	gacgatattggaggagagaagaC	gacgatattggaggagagaagaT	ctagatcatggcaagctgattattT	A	A	B	B	B	H	B	H	B	B	B	A	A	A	A
2A	KP2A-719278641	719278641	ttggacTtggactGcctatcT	ttggacTtggactGcctatcG	ttaCctGgtcctggagcTga	A	A	B	A	A	A	A	A	A	A	A	A	A	A	A
2A	KP2A-258345727	258345727	GTACCAGCATCTACATGCAC	GTACCAGCATCTACATGCAT	GCTATATGGCATTGTGCTTG	A	A	B	A	\	A	A	A	A	B	A	A	A	A	A
2A	KP2A-618981737	618981737	GATTGCACCTTGCAACCACC	GATTGCACCTTGCAACCACG	GGAGCCGTCTCCAGCTTGAT	A	A	B	A	A	A	A	A	A	B	B	A	A	A	A
2A	KP2A-66587878	66587878	gtgataaggagatcttgagctagC	gtgataaggagatcttgagctagT	ttctgccccacactagaacT	A	A	B	B	H	H	H	B	B	B	H	A	A	A	A
2A	KP2A-111434085	111434085	agccgttactggataTaggcatC	agccgttactggataTaggcatT	tgctttgagaactcgttgaaC	A	A	B	A	B	A	A	H	B	B	B	A	A	A	A
2A	KP2A-176673111	176673111	tctgtatagCggttcaaactgT	tctgtatagCggttcaaactgC	gcaatCattgtagacagtgagacT	A	A	B	A	A	A	A	A	A	B	B	A	A	A	A
2B	KP2B-462887309	462887309	CAGACCGGTGCCGCAACAC	CAGACCGGTGCCGCAACAT	CTGTCTGCAGCCTCTTGTAG	A	A	B	A	A	A	A	A	A	A	A	A	A	A	A
2B	KP2B-605377455	605377455	CTTCAAGTCTCAGACTCACTC	CTTCAAGTCTCAGACTCACTG	CAAGCCGTAAGCTCCGATCT	A	A	B	A	A	A	A	A	A	B	H	H	A	A	A
2B	KP2B-49092034	49092034	ccggaagCacgcaaacatC	ccggaagCacgcaaacatT	gccagtcaagagttaccctAaT	A	A	B	A	A	A	B	A	H	H	H	A	H	H	H
2B	KP2B-612688612	612688612	cgacatgccccggtagaTG	cgacatgccccggtagaTC	ttcccgatcgcgattccC	A	A	B	H	A	A	B	H	A	A	A	A	A	A	A
2D	KP2D-180993989	180993989	gcaacatcctcctggaccaC	gcaacatcctcctggaccaT	tggtgttctcctggttcttG	A	A	B	A	A	A	A	A	\	A	A	H	A	A	A
2D	KP2D-523151536	523151536	cttcagtCcTcatcagcagaT	cttcagtCcTcatcagcagaC	ccagaacttcttgaatctactgatC	A	A	B	A	A	B	B	A	B	B	B	H	A	A	A
2D	KP2D-631960008	631960008	gtccaccaccattgcttgtG	gtccaccaccattgcttgtT	gatcCtgcttcgacaagtcT	A	A	B	A	B	B	A	B	H	A	B	A	A	A	A
2D	KP2D-79419999	79419999	tgttcctggaactgaagggaT	tgttcctggaactgaagggaC	gtTtcatcagcctgcaccA	A	A	B	B	B	A	H	B	A	B	B	H	A	A	A
2D	KP2D-324914676	324914676	GgacagcaaccataAccT	GgacagcaaccataAccG	tgtggacCatggacacccT	A	A	B	B	B	H	B	B	B	B	B	A	A	A	A
2D	KP2D-360302536	360302536	ctcttaccaggacaatcatagtgaG	ctcttaccaggacaatcatagtgaT	ggttagcttacatccattgaactT	A	A	B	H	A	A	A	A	A	B	H	A	A	A	A
3A	KP3A-261353150	261353150	AGCCACAGCACGTTCCGT	AGCCACAGCACGTTCCGG	CGATCAGCTCATTCCGGAC	A	A	B	A	A	A	A	A	A	B	A	A	A	A	A
3A	KP3A-575409348	575409348	CTTGTGGCACTTCACCTCT	CTTGTGGCACTTCACCTCC	CCACTGGTCATCTGCCTCAC	A	A	B	A	A	\	A	B	B	B	B	A	A	A	A
3A	KP3A-684884321	684884321	GCAACCTTCTCTTGCTCAACG	GCAACCTTCTCTTGCTCAACT	TGGTGATCTCATCGGAATCAAGT	A	A	B	A	B	\	B	A	B	B	B	A	A	A	A
3A	KP3A-709190556	709190556	GGCTTCATTGTCATGGATGGTAAC	GGCTTCATTGTCATGGATGGTAAT	TGTTGCCACTCAGTGTTCCA	A	A	B	B	B	A	B	B	B	B	B	A	A	A	A
3B	KP3B-403907672	403907672	CTGGTGGAAGCTAGACCGT	CTGGTGGAAGCTAGACCGG	GCTGTATTCTCAACGCCTCA	A	A	B	A	B	B	A	B	B	B	B	A	A	A	A
3D	KP3D-16055335	16055335	GGATGCAGTCGTGGATGTTT	GGATGCAGTCGTGGATGTTG	GGACGCACATTGCTCTCC	A	A	B	A	B	A	A	B	B	B	B	A	A	A	A
3D	KP3D-313279601	313279601	ACTTCAGGCAGAGCTACAGAAT	ACTTCAGGCAGAGCTACAGAAC	GCTGGCTTCCCAATTCTGGA	A	A	B	A	A	A	A	B	A	B	B	A	A	A	A
3D	KP3D-423015469	423015469	GCACCAATGACTGCAACATCAC	GCACCAATGACTGCAACATCAT	GAGGTGGTGGCTCCTTCATT	A	A	B	B	B	A	H	B	B	B	B	A	A	A	A
3D	KP3D-525332951	525332951	GGAACTGGACATCAAGTTCACC	GGAACTGGACATCAAGTTCACT	CGACGAACTGGCCATTGATG	A	A	B	A	B	A	A	A	A	B	H	A	A	A	A
3D	KP3D-544069417	544069417	GCAGCGATGACCTTCAAGAAC	GCAGCGATGACCTTCAAGAAT	GCAGAATAGTAAGAAGGATGGCA	A	A	B	B	B	B	B	B	B	B	B	A	A	A	A
4A	KP4A-284950687	284950687	GAGAAGAAGGAAGATCGATCTCTC	GAGAAGAAGGAAGATCGATCTCTT	GGAATCTACATTCTCAGGCTCT	A	A	B	A	\	B	A	B	B	B	B	A	A	A	A
4B	KP4B-307586629	307586629	ACACAACCAACTTCGGAACC	ACACAACCAACTTCGGAACT	CATCCATTAGCTCAACAACAGATAA	A	A	B	A	A	A	H	B	A	B	A	A	A	A	A
4B	KP4B-446856038	446856038	CTGTTGGAGGTGAGACAAGC	CTGTTGGAGGTGAGACAAGT	CGTCTAATATGTTCGCTGTTGGA	A	A	B	B	B	B	B	B	B	B	B	A	A	A	A
4B	KP4B-475193526	475193526	CGCTGAAGAACTCCATGGTG	CGCTGAAGAACTCCATGGTC	TCAACTTCTACGAGCAGCGG	A	A	B	A	B	A	A	H	B	B	B	A	A	A	A
4B	KP4B-481234373	481234373	ATCGATCCACCAGGCTGTTC	ATCGATCCACCAGGCTGTTG	AGATGTCGTAGGTGCCGTTC	A	A	B	A	\	A	A	H	A	B	H	A	A	A	A
4B	KP4B-526728908	526728908	ACAGGTTCAGTTCAATCTTGAGT	ACAGGTTCAGTTCAATCTTGAGC	ACCGACACTAACTTTTGGTCAG	A	A	B	A	A	A	A	H	\	B	B	A	A	A	A
4B	KP4B-588205000	588205000	GGTACCAACTCCACTTGAACTG	GGTACCAACTCCACTTGAACTC	GGCAATCACTGACTTACTGTAGTA	A	A	B	A	A	\	A	A	A	A	A	A	A	A	A
4D	KP4D-42289317	42289317	ACATCCAACACAGCAATGTTCG	ACATCCAACACAGCAATGTTCC	TCCAGGGCACTTTCTTGGAA	A	A	B	B	B	B	H	B	A	B	B	A	A	A	A
4D	KP4D-322284994	322284994	AACTTCTGCAGTGTCTCCATC	AACTTCTGCAGTGTCTCCATT	TCAGCATGGATTCAAAGTTGCA	A	A	B	B	B	B	B	B	B	B	B	A	A	A	A
4D	KP4D-349184744	349184744	TGATAACCTCCAGATGATTGCG	TGATAACCTCCAGATGATTGCC	GGCATCCCAGTAGCAACATAT	A	A	B	A	A	A	A	A	A	B	H	A	A	A	A
4D	KP4D-442733404	442733404	GGTATGCGAGAGAAGATACACAT	GGTATGCGAGAGAAGATACACAC	TCACATGTGGACTCCCTTTGT	A	A	B	A	B	A	A	A	B	B	B	A	A	A	A
4D	KP4D-459025331	459025331	ATACGCAGCTCAACATCGTC	ATACGCAGCTCAACATCGTG	CCACATGACACCGTGACG	A	A	B	A	A	A	A	A	A	B	A	A	A	A	A
7A	KP7A-78507263	78507263	AGCAGAGCACTCGCGACA	AGCAGAGCACTCGCGACG	AGTGGTGGCTGATTTTGGGT	A	A	B	B	B	A	B	B	H	B	A	A	A	A	H
7A	KP7A-180651138	180651138	TCTGAATCATTAACGCCAGCTTC	TCTGAATCATTAACGCCAGCTTT	GGAGGTAGCAAGTCCATCGA	A	A	B	A	A	A	A	B	B	B	H	A	A	A	H
7A	KP7A-222936630	222936630	TACATGAATACTGCCGATTCCCC	TACATGAATACTGCCGATTCCCT	CAACCATCATGGAATTATGCACATA	A	A	B	A	B	B	H	B	B	B	B	A	A	A	A
7A	KP7A-580667073	580667073	ACAAGCGAGAAGGTAGACAAC	ACAAGCGAGAAGGTAGACAAG	AGAGTCAATTTTGGAAGCTTTACA	A	A	B	A	B	B	B	A	B	B	B	A	A	A	H
7A	KP7A-652707207	652707207	TGCAGTGATCCATTCATTCACAAT	TGCAGTGATCCATTCATTCACAAC	TCGAGTGTTATGATCAACGCCT	A	A	B	A	B	B	H	B	B	B	B	A	A	A	A
7A	KP7A-434742632	434742632	CGACACTCCTCCATGGTATCC	CGACACTCCTCCATGGTATCT	TGTGCACTCATCGACATGTAT	A	A	B	A	A	A	A	B	A	B	A	A	A	A	H
7B	KP7B-479998575	479998575	CGCGCGCTCATTGCTGAC	CGCGCGCTCATTGCTGAT	TCCCCTCACCTCCCAAAAGA	A	A	B	B	B	A	B	B	B	B	B	A	A	A	H
7B	KP7B-428834164	428834164	GTGAAGTAGAAGGCCTATC	GTGAAGTAGAAGGCCTATT	CACTGCCACGATGATTATGC	A	A	B	A	A	A	A	A	A	A	A	A	A	A	A
7B	KP7B-28498909	28498909	TGTGAAGGATGATGTATGGCATT	TGTGAAGGATGATGTATGGCATG	CCGAGTATCCTTGAAGTTCAGA	A	A	B	B	B	B	B	B	B	B	B	A	A	A	H
7B	KP7B-487219134	487219134	CAGCGACTGGTACCACGAT	CAGCGACTGGTACCACGAG	GAGGAGAGGCCAACCATCTG	A	A	B	B	B	H	B	B	A	B	B	A	A	A	A
7D	KP7D-60434697	60434697	CATCGACTGTTACGGTCAGC	CATCGACTGTTACGGTCAGT	ATACCTCGTCTGTTGAACCG	A	A	B	B	B	B	B	B	B	B	B	A	A	A	H
7D	KP7D-437429145	437429145	AACAAGAGGATATCACCTTCGG	AACAAGAGGATATCACCTTCGC	AGATACTATATGCAAAGGAGCCAG	A	A	B	A	A	A	A	A	A	A	A	A	A	A	H
A represent Allele 1, B represent Allele 2, H represent Allele1/Allele2; / represent no amplification
