# Supplementary material for: RNA-seq analysis revealed considerable genetic diversity and enabled the development of specific KASP markers for Psathyrostachys huashanica
Source: Front Plant Sci. 2023 Mar 30;14:1166710. doi: 10.3389/fpls.2023.1166710 (PMC10097992; doi:10.3389/fpls.2023.1166710)
Supplement: Supplementary file 5 [file Table_2.xls]

Anno_Database	Annotated_Number	0<=length<1000	1000<=length<2000	2000<=length<3000	3000<=length<6000	length>=6000
GO_Annotation	26683	9581	8056	5073	3661	312
KEGG_Annotation	6786	2388	2071	1326	921	80
NR_Annotation	37569	15688	10942	6220	4364	355
Pfam_Annotation	18881	4429	6539	4387	3241	285
Swissprot_Annotation	20626	5939	6541	4478	3370	298
eggNOG_Annotation	35444	14283	10453	6070	4286	352
All_Annotated	38428	16318	11099	6267	4388	356
