# Supplementary material for: RNA-seq analysis revealed considerable genetic diversity and enabled the development of specific KASP markers for Psathyrostachys huashanica
Source: Front Plant Sci. 2023 Mar 30;14:1166710. doi: 10.3389/fpls.2023.1166710 (PMC10097992; doi:10.3389/fpls.2023.1166710)
Supplement: Supplementary file 6 [file Table_3.xlsx]

## Sheet: gene with indels
Gene	Location	Description	Oryza sativa
TraesCS1A02G000400	chr1A:102794-122504(+)	NA	NA
TraesCS1A02G025600	chr1A:12303354-12311465(-)	Disease resistance protein RPM1 [UniProtKB/Swiss-Prot:Q39214]	Os11g0227100
TraesCS1A02G056700	chr1A:36794163-36794789(+)	Disease resistance protein Pik-1 [UniProtKB/Swiss-Prot:F2VYU4]	NA
TraesCS1B02G026300	chr1B:12811607-12814290(-)	Disease resistance protein RGA4 [UniProtKB/Swiss-Prot:F7J0M6]	NA
TraesCS1B02G035400	chr1B:16839554-16841294(+)	Disease resistance protein RGA5 [UniProtKB/Swiss-Prot:F7J0N2]	NA
TraesCS1B02G035500	chr1B:16856155-16862125(+)	Disease resistance protein RGA5 [UniProtKB/Swiss-Prot:F7J0N2]	NA
TraesCS1D02G022500	chr1D:9575753-9593333(+)	Disease resistance protein Piks-2 [UniProtKB/Swiss-Prot:P0DO10]	NA
TraesCS1D02G032200	chr1D:12532041-12536914(+)	Disease resistance protein RGA5 [UniProtKB/Swiss-Prot:Q2R8L1]	NA
TraesCS1D02G386200	chr1D:459027115-459032174(-)	Putative disease resistance protein At3g14460 [UniProtKB/Swiss-Prot:Q9LRR5]	Os05g0492600
TraesCS1D02G396200	chr1D:464448012-464451062(-)	Disease resistance protein RPS2 [UniProtKB/Swiss-Prot:Q42484]	Os05g0492600
TraesCS2A02G477200	chr2A:716467075-716478783(+)	Putative disease resistance protein At1g50180 [UniProtKB/Swiss-Prot:Q9SX38]	Os11g0633500
TraesCS3A02G068500	chr3A:41048111-41051245(+)	Putative disease resistance protein RGA3 [UniProtKB/Swiss-Prot:Q7XA40]	NA
TraesCS3A02G117100	chr3A:86456768-86472361(-)	Disease resistance protein RGA5 [UniProtKB/Swiss-Prot:F7J0N2]	NA
TraesCS3B02G522400	chr3B:765547922-765550815(+)	Disease resistance protein RGA5 [UniProtKB/Swiss-Prot:Q2R8L1]	NA
TraesCS3B02G587400	chr3B:813945963-813954858(+)	Putative disease resistance protein RGA4 [UniProtKB/Swiss-Prot:Q7XA39]	Os01g0358700
TraesCS3D02G032900	chr3D:12237413-12243439(-)	Disease resistance protein RGA5 [UniProtKB/Swiss-Prot:F7J0N2]	NA
TraesCS3D02G068100	chr3D:30005733-30011241(+)	Putative disease resistance protein RGA4 [UniProtKB/Swiss-Prot:Q7XA39]	NA
TraesCS3D02G472900	chr3D:574781383-574782853(-)	Disease resistance protein RGA5 [UniProtKB/Swiss-Prot:Q2R8L1]	NA
TraesCS5A02G181400	chr5A:380210335-380222483(+)	Putative disease resistance RPP13-like protein 1 [UniProtKB/Swiss-Prot:Q9LRR4]	Os09g0313500
TraesCS5A02G184800	chr5A:384346266-384354125(-)	Disease resistance protein RGA2 [UniProtKB/Swiss-Prot:Q7XBQ9]	Os09g0327600
TraesCS5D02G189900	chr5D:292142076-292161171(+)	Disease resistance protein RGA2 [UniProtKB/Swiss-Prot:Q7XBQ9]	Os09g0327800
TraesCS6D02G204600	chr6D:290245979-290253595(-)	Disease resistance protein RGA5 [UniProtKB/Swiss-Prot:Q2R8L1]	NA
TraesCS6D02G387500	chr6D:464430319-464433100(-)	Putative disease resistance protein At1g50180 [UniProtKB/Swiss-Prot:Q9SX38]	NA
TraesCS7A02G001121	chr7A:785611-786054(-)	Putative disease resistance protein RGA3 [UniProtKB/Swiss-Prot:Q7XA40]	NA
TraesCS7A02G111000	chr7A:68029184-68032394(+)	Disease resistance protein RGA5 [UniProtKB/Swiss-Prot:Q2R8L1]	Os06g0158300
TraesCS7A02G111100	chr7A:68041908-68046944(+)	Disease resistance protein RGA5 [UniProtKB/Swiss-Prot:F7J0N2]	Os06g0158400
TraesCS7A02G538600	chr7A:715691664-715701737(-)	Protein ENHANCED DISEASE RESISTANCE 2 [UniProtKB/Swiss-Prot:F4JSE7]	Os10g0455900
TraesCS7B02G458700	chr7B:716957346-716966718(+)	Protein ENHANCED DISEASE RESISTANCE 2 [UniProtKB/Swiss-Prot:F4JSE7]	Os10g0455900
TraesCS7D02G451500	chr7D:571258684-571265285(-)	Disease resistance protein Piks-2 [UniProtKB/Swiss-Prot:P0DO10]	Os06g0707700

## Sheet: gene with SNPs
Gene	Location	Description	Oryza sativa	Arabidopsis thaliana
TraesCS1A02G003546	chr1A:2200978-2203830(+)	Disease resistance protein RGA5 [UniProtKB/Swiss-Prot:F7J0N2]	NA	NA
TraesCS1A02G009900	chr1A:6151748-6159140(+)	Disease resistance protein Piks-2 [UniProtKB/Swiss-Prot:P0DO10]	NA	NA
TraesCS1A02G013000	chr1A:7281836-7294634(+)	Disease resistance protein Piks-2 [UniProtKB/Swiss-Prot:P0DO10]	Os11g0270500	NA
TraesCS1A02G016400	chr1A:8715361-8719129(-)	Disease resistance protein RPM1 [UniProtKB/Swiss-Prot:Q39214]	Os11g0227100	NA
TraesCS1A02G025500	chr1A:12207569-12216167(-)	Disease resistance protein RPM1 [UniProtKB/Swiss-Prot:Q39214]	NA	AT3G46530
TraesCS1A02G025600	chr1A:12303354-12311465(-)	Disease resistance protein RPM1 [UniProtKB/Swiss-Prot:Q39214]	Os11g0227100	AT3G46530
TraesCS1A02G026200	chr1A:12502526-12507052(+)	Disease resistance protein RPM1 [UniProtKB/Swiss-Prot:Q39214]	NA	AT3G46530
TraesCS1A02G026300	chr1A:12567299-12573055(-)	Disease resistance protein RGA5 [UniProtKB/Swiss-Prot:F7J0N2]	NA	AT3G46530
TraesCS1A02G056700	chr1A:36794163-36794789(+)	Disease resistance protein Pik-1 [UniProtKB/Swiss-Prot:F2VYU4]	NA	NA
TraesCS1A02G156500	chr1A:277629409-277642793(+)	Protein ENHANCED DISEASE RESISTANCE 2-like [UniProtKB/Swiss-Prot:Q8VZF6]	Os10g0479800	AT2G28320
TraesCS1A02G259500	chr1A:452753443-452757351(+)	Putative disease resistance RPP13-like protein 1 [UniProtKB/Swiss-Prot:Q9LRR4]	Os05g0414200	NA
TraesCS1A02G309500	chr1A:500363901-500367957(+)	Putative disease resistance RPP13-like protein 1 [UniProtKB/Swiss-Prot:Q9LRR4]	Os05g0492200	NA
TraesCS1A02G374700	chr1A:549708527-549712807(+)	LEAF RUST 10 DISEASE-RESISTANCE LOCUS RECEPTOR-LIKE PROTEIN KINASE-like 1.2 [UniProtKB/Swiss-Prot:P0C5E2]	Os05g0550800	NA
TraesCS1A02G379100	chr1A:551443260-551463648(-)	Putative disease resistance protein At3g14460 [UniProtKB/Swiss-Prot:Q9LRR5]	Os05g0414200	NA
TraesCS1A02G390100	chr1A:557913099-557915567(-)	Putative disease resistance protein RGA4 [UniProtKB/Swiss-Prot:Q7XA39]	Os05g0492600	NA
TraesCS1A02G409200	chr1A:570859448-570861748(-)	Disease resistance protein PIK6-NP [UniProtKB/Swiss-Prot:Q2QZF1]	Os05g0479800	NA
TraesCS1A02G409300	chr1A:570877342-570878229(-)	Disease resistance protein PIK6-NP [UniProtKB/Swiss-Prot:Q2QZF1]	Os05g0479800	NA
TraesCS1A02G435700	chr1A:586314004-586318441(-)	Disease resistance protein RGA5 [UniProtKB/Swiss-Prot:F7J0N2]	NA	NA
TraesCS1B02G000400	chr1B:721433-726438(-)	Putative disease resistance protein At3g14460 [UniProtKB/Swiss-Prot:Q9LRR5]	NA	NA
TraesCS1B02G000500	chr1B:882170-885188(-)	Disease resistance protein RGA5 [UniProtKB/Swiss-Prot:Q2R8L1]	NA	NA
TraesCS1B02G002800	chr1B:1843611-1848953(-)	Putative disease resistance protein At3g14460 [UniProtKB/Swiss-Prot:Q9LRR5]	NA	NA
TraesCS1B02G006900	chr1B:4053604-4072837(+)	Disease resistance protein PIK6-NP [UniProtKB/Swiss-Prot:Q2QZF1]	NA	NA
TraesCS1B02G020400	chr1B:9554904-9571043(-)	Disease resistance protein RPM1 [UniProtKB/Swiss-Prot:Q39214]	Os11g0226933	NA
TraesCS1B02G026300	chr1B:12811607-12814290(-)	Disease resistance protein RGA4 [UniProtKB/Swiss-Prot:F7J0M6]	NA	NA
TraesCS1B02G030900	chr1B:15236935-15238182(-)	Disease resistance protein RPM1 [UniProtKB/Swiss-Prot:Q39214]	NA	NA
TraesCS1B02G032700	chr1B:15875847-15879684(+)	Disease resistance protein RPM1 [UniProtKB/Swiss-Prot:Q39214]	Os11g0227100	NA
TraesCS1B02G034500	chr1B:16518247-16523333(+)	Disease resistance protein RGA5 [UniProtKB/Swiss-Prot:Q2R8L1]	NA	AT3G46530
TraesCS1B02G034700	chr1B:16532045-16534107(+)	Disease resistance protein RGA5 [UniProtKB/Swiss-Prot:F7J0N2]	NA	AT3G46530
TraesCS1B02G035400	chr1B:16839554-16841294(+)	Disease resistance protein RGA5 [UniProtKB/Swiss-Prot:F7J0N2]	NA	AT3G46530
TraesCS1B02G035500	chr1B:16856155-16862125(+)	Disease resistance protein RGA5 [UniProtKB/Swiss-Prot:F7J0N2]	NA	AT3G46530
TraesCS1B02G035600	chr1B:16925435-16931837(+)	Disease resistance protein RGA5 [UniProtKB/Swiss-Prot:Q2R8L1]	NA	AT3G46530
TraesCS1B02G036200	chr1B:17339063-17339882(+)	Disease resistance protein Piks-2 [UniProtKB/Swiss-Prot:P0DO10]	NA	AT3G46530
TraesCS1B02G046000	chr1B:25942903-25945792(-)	Disease resistance protein RGA5 [UniProtKB/Swiss-Prot:F7J0N2]	NA	NA
TraesCS1B02G076500	chr1B:59469710-59475326(-)	Disease resistance protein Piks-2 [UniProtKB/Swiss-Prot:P0DO10]	NA	NA
TraesCS1B02G173600	chr1B:310356856-310367581(+)	Protein ENHANCED DISEASE RESISTANCE 2-like [UniProtKB/Swiss-Prot:Q8VZF6]	Os10g0479800	AT2G28320
TraesCS1B02G269800	chr1B:474445070-474448408(+)	Putative disease resistance RPP13-like protein 1 [UniProtKB/Swiss-Prot:Q9LRR4]	Os05g0414200	NA
TraesCS1B02G320500	chr1B:544806857-544811072(+)	Putative disease resistance RPP13-like protein 1 [UniProtKB/Swiss-Prot:Q9LRR4]	Os05g0492600	NA
TraesCS1B02G320600	chr1B:544952356-544953669(+)	Putative disease resistance RPP13-like protein 1 [UniProtKB/Swiss-Prot:Q9LRR4]	Os05g0492200	NA
TraesCS1B02G336700	chr1B:563672980-563676512(+)	Putative disease resistance protein At1g50180 [UniProtKB/Swiss-Prot:Q9SX38]	Os05g0492600	NA
TraesCS1B02G348600	chr1B:577921359-577931934(-)	Putative disease resistance protein RGA4 [UniProtKB/Swiss-Prot:Q7XA39]	Os05g0492600	NA
TraesCS1B02G366000	chr1B:597154400-597156096(-)	Putative disease resistance protein RGA1 [UniProtKB/Swiss-Prot:Q7XA42]	Os05g0533301	NA
TraesCS1B02G368200	chr1B:598699307-598701054(-)	Disease resistance protein RGA2 [UniProtKB/Swiss-Prot:Q7XBQ9]	Os05g0533450	NA
TraesCS1B02G382500	chr1B:614715082-614719238(+)	Putative disease resistance protein RGA1 [UniProtKB/Swiss-Prot:Q7XA42]	Os05g0492600	NA
TraesCS1B02G394900	chr1B:626684440-626688691(+)	LEAF RUST 10 DISEASE-RESISTANCE LOCUS RECEPTOR-LIKE PROTEIN KINASE-like 1.2 [UniProtKB/Swiss-Prot:P0C5E2]	Os05g0550800	NA
TraesCS1B02G400600	chr1B:631199519-631204466(-)	Putative disease resistance protein At3g14460 [UniProtKB/Swiss-Prot:Q9LRR5]	Os05g0365300	NA
TraesCS1B02G402100	chr1B:632014277-632018299(-)	Disease resistance protein Piks-2 [UniProtKB/Swiss-Prot:P0DO10]	Os05g0479800	NA
TraesCS1B02G403300	chr1B:633092424-633100075(-)	Disease resistance protein Piks-2 [UniProtKB/Swiss-Prot:P0DO10]	Os05g0479800	NA
TraesCS1B02G415600	chr1B:640609054-640611891(+)	Disease resistance protein RPS5 [UniProtKB/Swiss-Prot:O64973]	NA	NA
TraesCS1B02G418100	chr1B:642158205-642174086(-)	Putative disease resistance protein RGA1 [UniProtKB/Swiss-Prot:Q7XA42]	NA	NA
TraesCS1B02G438100	chr1B:660528237-660529694(-)	Disease resistance protein PIK6-NP [UniProtKB/Swiss-Prot:Q2QZF1]	NA	NA
TraesCS1B02G438200	chr1B:660638917-660640377(-)	Disease resistance protein Piks-2 [UniProtKB/Swiss-Prot:P0DO10]	NA	NA
TraesCS1B02G438300	chr1B:660649935-660653024(-)	Disease resistance protein PIK6-NP [UniProtKB/Swiss-Prot:Q2QZF1]	NA	NA
TraesCS1B02G438500	chr1B:660722153-660726060(-)	Disease resistance protein Piks-2 [UniProtKB/Swiss-Prot:P0DO10]	NA	NA
TraesCS1B02G438600	chr1B:660743867-660749610(-)	Disease resistance protein RGA5 [UniProtKB/Swiss-Prot:Q2R8L1]	NA	NA
TraesCS1B02G439200	chr1B:660961900-660966574(-)	Disease resistance protein RGA5 [UniProtKB/Swiss-Prot:Q2R8L1]	NA	NA
TraesCS1B02G447000	chr1B:666916477-666930574(-)	Disease resistance protein PIK6-NP [UniProtKB/Swiss-Prot:Q2QZF1]	NA	NA
TraesCS1B02G447200	chr1B:667075735-667079983(+)	Disease resistance protein RPP13 [UniProtKB/Swiss-Prot:Q9M667]	NA	NA
TraesCS1B02G447400	chr1B:667089278-667112906(+)	Disease resistance protein PIK6-NP [UniProtKB/Swiss-Prot:Q2QZF1]	NA	NA
TraesCS1D02G005900	chr1D:2684225-2687390(+)	Disease resistance protein RGA5 [UniProtKB/Swiss-Prot:F7J0N2]	NA	NA
TraesCS1D02G006300	chr1D:2885245-2888849(-)	Disease resistance protein RGA5 [UniProtKB/Swiss-Prot:Q2R8L1]	Os01g0603100	NA
TraesCS1D02G009406	chr1D:5130474-5135364(-)	Putative disease resistance protein RGA4 [UniProtKB/Swiss-Prot:Q7XA39]	NA	NA
TraesCS1D02G016026	chr1D:7381284-7384806(-)	Disease resistance protein RPM1 [UniProtKB/Swiss-Prot:Q39214]	NA	NA
TraesCS1D02G016100	chr1D:7419157-7422949(-)	Disease resistance protein RPM1 [UniProtKB/Swiss-Prot:Q39214]	NA	NA
TraesCS1D02G016900	chr1D:7592690-7609204(+)	Disease resistance protein RPM1 [UniProtKB/Swiss-Prot:Q39214]	Os11g0227100	NA
TraesCS1D02G022500	chr1D:9575753-9593333(+)	Disease resistance protein Piks-2 [UniProtKB/Swiss-Prot:P0DO10]	NA	NA
TraesCS1D02G026000	chr1D:10661025-10664946(-)	Disease resistance protein RPM1 [UniProtKB/Swiss-Prot:Q39214]	NA	NA
TraesCS1D02G028600	chr1D:11272449-11278362(+)	Disease resistance protein RGA5 [UniProtKB/Swiss-Prot:F7J0N2]	NA	AT3G46530
TraesCS1D02G028700	chr1D:11287245-11292876(+)	Disease resistance protein RGA5 [UniProtKB/Swiss-Prot:F7J0N2]	NA	NA
TraesCS1D02G029200	chr1D:11493627-11499140(+)	Disease resistance protein RGA5 [UniProtKB/Swiss-Prot:F7J0N2]	NA	AT3G46530
TraesCS1D02G029900	chr1D:11654673-11662254(-)	Putative disease resistance protein RGA3 [UniProtKB/Swiss-Prot:Q7XA40]	NA	AT3G46530
TraesCS1D02G032200	chr1D:12532041-12536914(+)	Disease resistance protein RGA5 [UniProtKB/Swiss-Prot:Q2R8L1]	NA	NA
TraesCS1D02G037500	chr1D:17656826-17663410(-)	Disease resistance protein Piks-2 [UniProtKB/Swiss-Prot:P0DO10]	NA	NA
TraesCS1D02G040300	chr1D:19298217-19311122(+)	Disease resistance protein RGA5 [UniProtKB/Swiss-Prot:F7J0N2]	NA	NA
TraesCS1D02G040400	chr1D:19341296-19346065(+)	Putative disease resistance protein RGA4 [UniProtKB/Swiss-Prot:Q7XA39]	Os10g0130800	NA
TraesCS1D02G042200	chr1D:20699500-20703979(-)	Disease resistance protein PIK6-NP [UniProtKB/Swiss-Prot:Q2QZF1]	NA	NA
TraesCS1D02G045300	chr1D:24619197-24623271(-)	Disease resistance protein RGA5 [UniProtKB/Swiss-Prot:Q2R8L1]	NA	NA
TraesCS1D02G059000	chr1D:38906964-38911490(+)	Disease resistance protein Piks-2 [UniProtKB/Swiss-Prot:P0DO10]	NA	NA
TraesCS1D02G064200	chr1D:44648152-44651988(-)	Disease resistance protein RPM1 [UniProtKB/Swiss-Prot:Q39214]	NA	NA
TraesCS1D02G090600	chr1D:76975711-76981169(-)	Disease resistance protein RGA5 [UniProtKB/Swiss-Prot:Q2R8L1]	NA	NA
TraesCS1D02G099000	chr1D:86203963-86209589(+)	Putative disease resistance protein At3g14460 [UniProtKB/Swiss-Prot:Q9LRR5]	NA	NA
TraesCS1D02G155000	chr1D:216715173-216726720(+)	Protein ENHANCED DISEASE RESISTANCE 2-like [UniProtKB/Swiss-Prot:Q8VZF6]	Os10g0479800	AT2G28320
TraesCS1D02G259300	chr1D:352191048-352195208(+)	Putative disease resistance RPP13-like protein 1 [UniProtKB/Swiss-Prot:Q9LRR4]	Os05g0414200	NA
TraesCS1D02G308821	chr1D:404979959-404981306(+)	Disease resistance protein RGA2 [UniProtKB/Swiss-Prot:Q7XBQ9]	Os05g0492200	NA
TraesCS1D02G309000	chr1D:405065989-405070734(+)	Putative disease resistance RPP13-like protein 1 [UniProtKB/Swiss-Prot:Q9LRR4]	Os05g0492600	NA
TraesCS1D02G324700	chr1D:416841426-416845218(+)	Putative disease resistance protein At1g50180 [UniProtKB/Swiss-Prot:Q9SX38]	Os05g0492600	NA
TraesCS1D02G341500	chr1D:431516749-431523156(+)	Disease resistance protein RGA2 [UniProtKB/Swiss-Prot:Q7XBQ9]	Os05g0492600	NA
TraesCS1D02G381800	chr1D:457069625-457074809(+)	LEAF RUST 10 DISEASE-RESISTANCE LOCUS RECEPTOR-LIKE PROTEIN KINASE-like 1.2 [UniProtKB/Swiss-Prot:P0C5E2]	Os05g0550800	NA
TraesCS1D02G386200	chr1D:459027115-459032174(-)	Putative disease resistance protein At3g14460 [UniProtKB/Swiss-Prot:Q9LRR5]	Os05g0492600	NA
TraesCS1D02G387600	chr1D:460147069-460151558(-)	Disease resistance protein Piks-2 [UniProtKB/Swiss-Prot:P0DO10]	Os05g0479800	NA
TraesCS1D02G396200	chr1D:464448012-464451062(-)	Disease resistance protein RPS2 [UniProtKB/Swiss-Prot:Q42484]	Os05g0492600	NA
TraesCS1D02G398200	chr1D:465401797-465410538(-)	Putative disease resistance protein RGA3 [UniProtKB/Swiss-Prot:Q7XA40]	Os05g0492600	NA
TraesCS1D02G398300	chr1D:465435058-465446409(-)	Putative disease resistance protein RGA3 [UniProtKB/Swiss-Prot:Q7XA40]	Os05g0492600	NA
TraesCS1D02G416128	chr1D:475177283-475178386(-)	Disease resistance protein PIK6-NP [UniProtKB/Swiss-Prot:Q2QZF1]	Os05g0492600	NA
TraesCS1D02G443400	chr1D:487287836-487294716(+)	Putative disease resistance protein RGA1 [UniProtKB/Swiss-Prot:Q7XA42]	NA	NA
TraesCS1D02G444900	chr1D:487892793-487897896(-)	Disease resistance protein RGA5 [UniProtKB/Swiss-Prot:Q2R8L1]	NA	NA
TraesCS2A02G020000	chr2A:9316530-9318231(+)	Disease resistance protein RGA2 [UniProtKB/Swiss-Prot:Q7XBQ9]	NA	NA
TraesCS2A02G023400	chr2A:11372823-11380596(-)	Disease resistance protein RGA5 [UniProtKB/Swiss-Prot:F7J0N2]	NA	NA
TraesCS2A02G042400	chr2A:16999678-17003977(-)	Disease resistance protein Piks-2 [UniProtKB/Swiss-Prot:P0DO10]	Os11g0687900	NA
TraesCS2A02G042700	chr2A:17109414-17115627(+)	Putative disease resistance protein RGA1 [UniProtKB/Swiss-Prot:Q7XA42]	NA	NA
TraesCS2A02G087200	chr2A:40592439-40597971(-)	Putative disease resistance RPP13-like protein 1 [UniProtKB/Swiss-Prot:Q9LRR4]	Os07g0599100	NA
TraesCS2A02G110800	chr2A:62314391-62320388(-)	Putative disease resistance RPP13-like protein 1 [UniProtKB/Swiss-Prot:Q9LRR4]	Os07g0599100	NA
TraesCS2A02G110900	chr2A:62355831-62364956(-)	Putative disease resistance protein RGA4 [UniProtKB/Swiss-Prot:Q7XA39]	Os07g0599100	NA
TraesCS2A02G179700	chr2A:138166193-138170379(+)	Disease resistance protein Piks-2 [UniProtKB/Swiss-Prot:P0DO10]	Os07g0599100	NA
TraesCS2A02G184600	chr2A:144854937-144861893(+)	Disease resistance protein Piks-2 [UniProtKB/Swiss-Prot:P0DO10]	NA	NA
TraesCS2A02G197500	chr2A:166855158-166858343(+)	Disease resistance protein RPM1 [UniProtKB/Swiss-Prot:Q39214]	Os10g0162832	NA
TraesCS2A02G258800	chr2A:406766741-406768389(-)	Probable disease resistance protein At5g45490 [UniProtKB/Swiss-Prot:Q9FHI7]	Os07g0105900	NA
TraesCS2A02G332000	chr2A:565234324-565270447(+)	Disease resistance protein Pik-1 [UniProtKB/Swiss-Prot:F2VYU4]	Os04g0464100	NA
TraesCS2A02G332100	chr2A:565256029-565256803(+)	Disease resistance protein Pik-1 [UniProtKB/Swiss-Prot:F2VYU4]	Os04g0464100	NA
TraesCS2A02G332300	chr2A:565274926-565275383(+)	Disease resistance protein Pik-1 [UniProtKB/Swiss-Prot:F2VYU4]	Os04g0464100	NA
TraesCS2A02G332400	chr2A:565282909-565283437(+)	Disease resistance protein Pik-1 [UniProtKB/Swiss-Prot:F2VYU4]	Os04g0464100	NA
TraesCS2A02G332500	chr2A:565288185-565289027(+)	Disease resistance protein Pik-1 [UniProtKB/Swiss-Prot:F2VYU4]	Os04g0464100	NA
TraesCS2A02G332600	chr2A:565313322-565314009(+)	Disease resistance protein Pik-1 [UniProtKB/Swiss-Prot:F2VYU4]	Os04g0464100	NA
TraesCS2A02G332900	chr2A:565373092-565373626(+)	Disease resistance protein RGA5 [UniProtKB/Swiss-Prot:F7J0N2]	Os04g0469000	NA
TraesCS2A02G360900	chr2A:605126841-605128592(-)	Disease resistance protein RGA5 [UniProtKB/Swiss-Prot:F7J0N2]	NA	NA
TraesCS2A02G362300	chr2A:606676920-606679840(-)	Disease resistance protein RGA2 [UniProtKB/Swiss-Prot:Q7XBQ9]	NA	NA
TraesCS2A02G384000	chr2A:628730512-628737045(+)	Disease resistance protein RPS2 [UniProtKB/Swiss-Prot:Q42484]	Os04g0514600	NA
TraesCS2A02G384100	chr2A:628744385-628748796(+)	Disease resistance protein RPS2 [UniProtKB/Swiss-Prot:Q42484]	Os04g0514600	NA
TraesCS2A02G416600	chr2A:672836641-672839937(+)	Disease resistance protein RPM1 [UniProtKB/Swiss-Prot:Q39214]	Os04g0548100	AT5G47250
TraesCS2A02G477200	chr2A:716467075-716478783(+)	Putative disease resistance protein At1g50180 [UniProtKB/Swiss-Prot:Q9SX38]	Os11g0633500	NA
TraesCS2A02G480100	chr2A:718119209-718120918(+)	Disease resistance protein RPM1 [UniProtKB/Swiss-Prot:Q39214]	Os11g0227100	NA
TraesCS2A02G527300	chr2A:746939231-746940653(+)	Disease resistance protein RGA2 [UniProtKB/Swiss-Prot:Q7XBQ9]	NA	NA
TraesCS2A02G527400	chr2A:746956206-746960545(+)	Putative disease resistance protein RGA4 [UniProtKB/Swiss-Prot:Q7XA39]	NA	NA
TraesCS2A02G561100	chr2A:762984122-762985959(+)	Putative disease resistance protein RGA1 [UniProtKB/Swiss-Prot:Q7XA42]	NA	NA
TraesCS2A02G568900	chr2A:766965158-766971285(+)	Disease resistance protein Piks-2 [UniProtKB/Swiss-Prot:P0DO10]	NA	NA
TraesCS2A02G569200	chr2A:767000218-767007733(+)	Disease susceptibility protein LOV1 [UniProtKB/Swiss-Prot:A7XGN8]	NA	NA
TraesCS2A02G572900	chr2A:768729675-768734744(-)	Disease resistance protein PIK6-NP [UniProtKB/Swiss-Prot:Q2QZF1]	NA	NA
TraesCS2A02G579900	chr2A:772370693-772374679(+)	Putative disease resistance RPP13-like protein 1 [UniProtKB/Swiss-Prot:Q9LRR4]	NA	NA
TraesCS2A02G590200	chr2A:778563398-778589058(+)	Disease resistance protein Piks-2 [UniProtKB/Swiss-Prot:P0DO10]	NA	NA
TraesCS2B02G007500	chr2B:4642754-4643683(+)	Disease resistance protein RPM1 [UniProtKB/Swiss-Prot:Q39214]	NA	NA
TraesCS2B02G054900	chr2B:26751321-26755581(-)	Disease resistance protein Piks-2 [UniProtKB/Swiss-Prot:P0DO10]	Os11g0687900	NA
TraesCS2B02G055200	chr2B:26941906-26955422(+)	Putative disease resistance protein RGA1 [UniProtKB/Swiss-Prot:Q7XA42]	NA	NA
TraesCS2B02G055300	chr2B:26986870-26993542(+)	Disease resistance protein RGA2 [UniProtKB/Swiss-Prot:Q7XBQ9]	NA	NA
TraesCS2B02G069300	chr2B:36779682-36798174(+)	Putative disease resistance protein RGA4 [UniProtKB/Swiss-Prot:Q7XA39]	NA	NA
TraesCS2B02G129700	chr2B:97338533-97343981(-)	Putative disease resistance protein RGA4 [UniProtKB/Swiss-Prot:Q7XA39]	Os07g0521500	NA
TraesCS2B02G129800	chr2B:97371840-97390369(-)	Putative disease resistance protein RGA4 [UniProtKB/Swiss-Prot:Q7XA39]	Os07g0521500	NA
TraesCS2B02G206900	chr2B:185800522-185804495(+)	Disease resistance protein Piks-2 [UniProtKB/Swiss-Prot:P0DO10]	Os07g0599100	NA
TraesCS2B02G222800	chr2B:212576888-212583372(-)	Disease resistance protein Piks-2 [UniProtKB/Swiss-Prot:P0DO10]	Os07g0531900	NA
TraesCS2B02G225000	chr2B:214592151-214594751(+)	Disease resistance protein RPM1 [UniProtKB/Swiss-Prot:Q39214]	Os07g0599100	NA
TraesCS2B02G284500	chr2B:391769490-391770881(+)	Probable disease resistance protein At5g45490 [UniProtKB/Swiss-Prot:Q9FHI7]	Os07g0105900	NA
TraesCS2B02G349300	chr2B:496078172-496078881(-)	Disease resistance protein Pik-1 [UniProtKB/Swiss-Prot:F2VYU4]	Os04g0464100	NA
TraesCS2B02G349400	chr2B:496087385-496088070(-)	Disease resistance protein Pik-1 [UniProtKB/Swiss-Prot:F2VYU4]	Os04g0464100	NA
TraesCS2B02G380100	chr2B:543706956-543710225(-)	Putative disease resistance protein RGA3 [UniProtKB/Swiss-Prot:Q7XA40]	Os04g0375300	NA
TraesCS2B02G401300	chr2B:569522918-569526997(+)	Disease resistance protein RPS2 [UniProtKB/Swiss-Prot:Q42484]	Os04g0514600	AT1G12220
TraesCS2B02G435600	chr2B:625908128-625920130(+)	Disease resistance protein RPM1 [UniProtKB/Swiss-Prot:Q39214]	Os04g0548100	AT5G47250
TraesCS2B02G471100	chr2B:667785962-667803193(+)	Disease resistance protein RGA2 [UniProtKB/Swiss-Prot:Q7XBQ9]	NA	NA
TraesCS2B02G488000	chr2B:685265721-685270904(+)	Putative disease resistance protein RGA1 [UniProtKB/Swiss-Prot:Q7XA42]	NA	NA
TraesCS2B02G488400	chr2B:685741193-685746862(+)	Putative disease resistance protein RGA4 [UniProtKB/Swiss-Prot:Q7XA39]	NA	NA
TraesCS2B02G497200	chr2B:693723708-693728415(+)	Putative disease resistance protein RGA4 [UniProtKB/Swiss-Prot:Q7XA39]	Os04g0626450	NA
TraesCS2B02G504900	chr2B:699106129-699110782(+)	Disease resistance protein RPM1 [UniProtKB/Swiss-Prot:Q39214]	Os11g0227100	NA
TraesCS2B02G593600	chr2B:778287312-778293436(-)	Disease resistance protein Piks-2 [UniProtKB/Swiss-Prot:P0DO10]	NA	NA
TraesCS2B02G593700	chr2B:778450820-778451566(+)	Disease resistance protein PIK6-NP [UniProtKB/Swiss-Prot:Q2QZF1]	NA	NA
TraesCS2B02G608800	chr2B:789119521-789134807(-)	Disease resistance protein Piks-2 [UniProtKB/Swiss-Prot:P0DO10]	NA	NA
TraesCS2B02G618300	chr2B:794483250-794488425(+)	Putative disease resistance protein RGA1 [UniProtKB/Swiss-Prot:Q7XA42]	NA	NA
TraesCS2B02G618700	chr2B:794560663-794565529(-)	Putative disease resistance protein RGA1 [UniProtKB/Swiss-Prot:Q7XA42]	NA	NA
TraesCS2B02G625500	chr2B:798190465-798195588(-)	Disease resistance protein RGA5 [UniProtKB/Swiss-Prot:Q2R8L1]	NA	NA
TraesCS2B02G625800	chr2B:798357405-798385059(-)	Disease resistance protein RGA5 [UniProtKB/Swiss-Prot:Q2R8L1]	NA	NA
TraesCS2D02G001800	chr2D:1601514-1610005(+)	Disease resistance protein Piks-2 [UniProtKB/Swiss-Prot:P0DO10]	NA	NA
TraesCS2D02G003200	chr2D:2257606-2263626(+)	Disease resistance protein RGA5 [UniProtKB/Swiss-Prot:Q2R8L1]	NA	NA
TraesCS2D02G016400	chr2D:7969021-7973264(+)	Disease resistance protein RPM1 [UniProtKB/Swiss-Prot:Q39214]	NA	NA
TraesCS2D02G020000	chr2D:9604748-9606229(+)	Disease resistance protein RGA2 [UniProtKB/Swiss-Prot:Q7XBQ9]	NA	NA
TraesCS2D02G024500	chr2D:10831623-10835466(-)	Disease resistance protein RGA5 [UniProtKB/Swiss-Prot:F7J0N2]	NA	NA
TraesCS2D02G025700	chr2D:11062302-11068423(-)	Disease resistance protein Piks-2 [UniProtKB/Swiss-Prot:P0DO10]	NA	NA
TraesCS2D02G041400	chr2D:14896087-14897737(-)	Disease resistance protein Piks-2 [UniProtKB/Swiss-Prot:P0DO10]	NA	NA
TraesCS2D02G041500	chr2D:14897858-14899983(-)	Disease resistance protein Piks-2 [UniProtKB/Swiss-Prot:P0DO10]	NA	NA
TraesCS2D02G041600	chr2D:14929327-14934730(+)	Putative disease resistance protein RGA4 [UniProtKB/Swiss-Prot:Q7XA39]	NA	NA
TraesCS2D02G064200	chr2D:27583854-27588438(-)	Disease resistance protein RPM1 [UniProtKB/Swiss-Prot:Q39214]	Os10g0136100	NA
TraesCS2D02G084600	chr2D:36657312-36661415(+)	Putative disease resistance protein RGA1 [UniProtKB/Swiss-Prot:Q7XA42]	NA	NA
TraesCS2D02G084700	chr2D:36666231-36671235(-)	Putative disease resistance RPP13-like protein 1 [UniProtKB/Swiss-Prot:Q9LRR4]	NA	NA
TraesCS2D02G188300	chr2D:131456585-131459538(+)	Disease resistance protein Piks-2 [UniProtKB/Swiss-Prot:P0DO10]	Os07g0599100	NA
TraesCS2D02G203100	chr2D:155449522-155456095(-)	Disease resistance protein Piks-2 [UniProtKB/Swiss-Prot:P0DO10]	Os07g0599100	NA
TraesCS2D02G205500	chr2D:157135303-157140679(+)	Disease resistance protein RPM1 [UniProtKB/Swiss-Prot:Q39214]	Os07g0599100	NA
TraesCS2D02G264700	chr2D:323648005-323649627(+)	Probable disease resistance protein At5g45490 [UniProtKB/Swiss-Prot:Q9FHI7]	Os07g0105900	NA
TraesCS2D02G329900	chr2D:422881742-422883055(-)	Disease resistance protein RGA5 [UniProtKB/Swiss-Prot:F7J0N2]	Os04g0468600	NA
TraesCS2D02G330500	chr2D:423291993-423292515(-)	Disease resistance protein Pik-1 [UniProtKB/Swiss-Prot:F2VYU4]	Os04g0464100	NA
TraesCS2D02G359800	chr2D:461545843-461549560(-)	Disease resistance protein RGA2 [UniProtKB/Swiss-Prot:Q7XBQ9]	Os04g0375300	NA
TraesCS2D02G380500	chr2D:484858484-484862886(+)	Disease resistance protein RPS2 [UniProtKB/Swiss-Prot:Q42484]	Os04g0514600	NA
TraesCS2D02G380600	chr2D:484883699-484885830(+)	Disease resistance protein RPS2 [UniProtKB/Swiss-Prot:Q42484]	NA	NA
TraesCS2D02G380800	chr2D:484910932-484914261(+)	Disease resistance protein RPS2 [UniProtKB/Swiss-Prot:Q42484]	Os04g0514600	NA
TraesCS2D02G413600	chr2D:528077058-528080388(+)	Disease resistance protein RPM1 [UniProtKB/Swiss-Prot:Q39214]	Os04g0548100	AT5G47250
TraesCS2D02G473500	chr2D:577125774-577130841(+)	Putative disease resistance protein RGA1 [UniProtKB/Swiss-Prot:Q7XA42]	Os04g0626450	NA
TraesCS2D02G479400	chr2D:580190571-580195129(+)	Disease resistance protein RPM1 [UniProtKB/Swiss-Prot:Q39214]	Os11g0227100	NA
TraesCS2D02G481300	chr2D:584521111-584524919(+)	Putative disease resistance RPP13-like protein 2 [UniProtKB/Swiss-Prot:Q9STE5]	NA	NA
TraesCS2D02G503400	chr2D:598276921-598280783(-)	LEAF RUST 10 DISEASE-RESISTANCE LOCUS RECEPTOR-LIKE PROTEIN KINASE-like 2.3 [UniProtKB/Swiss-Prot:F4KA51]	Os04g0658700	NA
TraesCS2D02G503500	chr2D:598280976-598285276(-)	Disease resistance RPP8-like protein 3 [UniProtKB/Swiss-Prot:Q9FJB5]	NA	NA
TraesCS2D02G511700	chr2D:603208143-603213081(+)	Disease resistance protein RGA4 [UniProtKB/Swiss-Prot:F7J0M6]	NA	NA
TraesCS2D02G541000	chr2D:620322230-620327865(-)	Disease resistance protein Piks-2 [UniProtKB/Swiss-Prot:P0DO10]	NA	NA
TraesCS2D02G549600	chr2D:625146433-625148829(+)	Putative disease resistance RPP13-like protein 1 [UniProtKB/Swiss-Prot:Q9LRR4]	NA	NA
TraesCS2D02G567200	chr2D:635799856-635803014(+)	Putative disease resistance RPP13-like protein 1 [UniProtKB/Swiss-Prot:Q9LRR4]	NA	NA
TraesCS2D02G569400	chr2D:637338865-637341333(-)	Disease resistance protein RGA2 [UniProtKB/Swiss-Prot:Q7XBQ9]	NA	NA
TraesCS2D02G574300	chr2D:638861505-638876558(-)	Disease resistance protein RGA5 [UniProtKB/Swiss-Prot:F7J0N2]	NA	NA
TraesCS2D02G574400	chr2D:639087272-639092891(-)	Disease resistance protein RGA5 [UniProtKB/Swiss-Prot:F7J0N2]	NA	NA
TraesCS2D02G574500	chr2D:639136737-639148388(-)	Disease resistance protein RGA5 [UniProtKB/Swiss-Prot:F7J0N2]	NA	NA
TraesCS2D02G574700	chr2D:639277263-639281102(-)	Disease resistance protein RGA5 [UniProtKB/Swiss-Prot:Q2R8L1]	NA	NA
TraesCS2D02G575000	chr2D:639359719-639364072(-)	Disease resistance protein RGA5 [UniProtKB/Swiss-Prot:F7J0N2]	NA	NA
TraesCS3A02G014600	chr3A:10143011-10149075(+)	Disease resistance protein Piks-2 [UniProtKB/Swiss-Prot:P0DO10]	Os11g0687900	NA
TraesCS3A02G033400	chr3A:19275574-19307908(+)	LEAF RUST 10 DISEASE-RESISTANCE LOCUS RECEPTOR-LIKE PROTEIN KINASE-like 1.2 [UniProtKB/Swiss-Prot:P0C5E2]	Os01g0136400	NA
TraesCS3A02G034300	chr3A:19342872-19374762(+)	LEAF RUST 10 DISEASE-RESISTANCE LOCUS RECEPTOR-LIKE PROTEIN KINASE-like 1.2 [UniProtKB/Swiss-Prot:P0C5E2]	Os01g0136400	NA
TraesCS3A02G034600	chr3A:19471388-19506635(-)	LEAF RUST 10 DISEASE-RESISTANCE LOCUS RECEPTOR-LIKE PROTEIN KINASE-like 1.2 [UniProtKB/Swiss-Prot:P0C5E2]	Os01g0136400	NA
TraesCS3A02G047600	chr3A:25183353-25186556(+)	Putative disease resistance protein RGA1 [UniProtKB/Swiss-Prot:Q7XA42]	Os11g0429100	NA
TraesCS3A02G050300	chr3A:26517886-26523568(+)	LEAF RUST 10 DISEASE-RESISTANCE LOCUS RECEPTOR-LIKE PROTEIN KINASE-like 2.1 [UniProtKB/Swiss-Prot:Q9FF31]	Os01g0138400	NA
TraesCS3A02G068300	chr3A:40947309-40948853(+)	Putative disease resistance protein RGA3 [UniProtKB/Swiss-Prot:Q7XA40]	Os11g0676800	NA
TraesCS3A02G068500	chr3A:41048111-41051245(+)	Putative disease resistance protein RGA3 [UniProtKB/Swiss-Prot:Q7XA40]	NA	NA
TraesCS3A02G068700	chr3A:41117805-41120846(+)	Disease resistance protein RGA2 [UniProtKB/Swiss-Prot:Q7XBQ9]	NA	NA
TraesCS3A02G069200	chr3A:41368832-41372790(+)	Putative disease resistance protein RGA1 [UniProtKB/Swiss-Prot:Q7XA42]	NA	NA
TraesCS3A02G069800	chr3A:42015783-42021243(+)	Putative disease resistance protein RGA4 [UniProtKB/Swiss-Prot:Q7XA39]	NA	NA
TraesCS3A02G073700	chr3A:46006549-46009514(-)	Putative disease resistance protein RGA1 [UniProtKB/Swiss-Prot:Q7XA42]	Os01g0149500	NA
TraesCS3A02G081800	chr3A:53035863-53039470(+)	Disease resistance protein RGA5 [UniProtKB/Swiss-Prot:Q2R8L1]	NA	NA
TraesCS3A02G086300	chr3A:55722831-55723667(-)	Disease resistance protein RPS2 [UniProtKB/Swiss-Prot:Q42484]	NA	NA
TraesCS3A02G117100	chr3A:86456768-86472361(-)	Disease resistance protein RGA5 [UniProtKB/Swiss-Prot:F7J0N2]	NA	NA
TraesCS3A02G261800	chr3A:484637356-484654579(-)	LEAF RUST 10 DISEASE-RESISTANCE LOCUS RECEPTOR-LIKE PROTEIN KINASE-like 2.1 [UniProtKB/Swiss-Prot:Q9FF31]	Os05g0550700	AT5G38260
TraesCS3A02G262100	chr3A:484990152-485011560(+)	LEAF RUST 10 DISEASE-RESISTANCE LOCUS RECEPTOR-LIKE PROTEIN KINASE-like 1.2 [UniProtKB/Swiss-Prot:P0C5E2]	Os01g0689900	AT5G38210
TraesCS3A02G316800	chr3A:557410354-557413353(-)	Putative disease resistance protein At3g14460 [UniProtKB/Swiss-Prot:Q9LRR5]	Os01g0781200	NA
TraesCS3A02G316900	chr3A:557416052-557418175(-)	Putative disease resistance protein At3g14460 [UniProtKB/Swiss-Prot:Q9LRR5]	Os01g0782100	NA
TraesCS3A02G325600	chr3A:570795035-570798481(-)	Disease resistance protein RPS2 [UniProtKB/Swiss-Prot:Q42484]	Os01g0788500	AT1G61300
TraesCS3A02G333900	chr3A:579367356-579371071(-)	Putative disease resistance protein RGA4 [UniProtKB/Swiss-Prot:Q7XA39]	Os05g0492600	NA
TraesCS3A02G437800	chr3A:681385823-681389188(+)	Disease resistance protein RPP13 [UniProtKB/Swiss-Prot:Q9M667]	Os01g0925100	NA
TraesCS3A02G438400	chr3A:681521954-681527254(+)	Disease resistance protein Piks-2 [UniProtKB/Swiss-Prot:P0DO10]	NA	NA
TraesCS3A02G438500	chr3A:681560241-681564714(+)	Disease resistance protein Piks-2 [UniProtKB/Swiss-Prot:P0DO10]	NA	NA
TraesCS3A02G438600	chr3A:681661496-681668072(+)	Disease resistance protein Piks-2 [UniProtKB/Swiss-Prot:P0DO10]	NA	NA
TraesCS3A02G505700	chr3A:727469525-727472424(+)	Disease resistance protein RGA5 [UniProtKB/Swiss-Prot:F7J0N2]	NA	NA
TraesCS3A02G519800	chr3A:737204959-737211858(+)	Putative disease resistance protein RGA4 [UniProtKB/Swiss-Prot:Q7XA39]	Os01g0358700	NA
TraesCS3B02G035800	chr3B:17595164-17602305(-)	Disease resistance protein RGA5 [UniProtKB/Swiss-Prot:F7J0N2]	NA	NA
TraesCS3B02G037500	chr3B:18243443-18248804(+)	Disease resistance protein RGA5 [UniProtKB/Swiss-Prot:F7J0N2]	NA	NA
TraesCS3B02G049100	chr3B:24911564-24944677(+)	LEAF RUST 10 DISEASE-RESISTANCE LOCUS RECEPTOR-LIKE PROTEIN KINASE-like 1.2 [UniProtKB/Swiss-Prot:P0C5E2]	Os01g0136400	NA
TraesCS3B02G055835	chr3B:29521586-29530365(-)	LEAF RUST 10 DISEASE-RESISTANCE LOCUS RECEPTOR-LIKE PROTEIN KINASE-like 2.5 [UniProtKB/Swiss-Prot:F4HQ20]	Os01g0137950	NA
TraesCS3B02G056500	chr3B:29712085-29719237(+)	LEAF RUST 10 DISEASE-RESISTANCE LOCUS RECEPTOR-LIKE PROTEIN KINASE-like 2.1 [UniProtKB/Swiss-Prot:Q9FF31]	Os01g0137950	NA
TraesCS3B02G057000	chr3B:29774697-29783219(+)	LEAF RUST 10 DISEASE-RESISTANCE LOCUS RECEPTOR-LIKE PROTEIN KINASE-like 2.1 [UniProtKB/Swiss-Prot:Q9FF31]	Os01g0137950	NA
TraesCS3B02G057300	chr3B:29886128-29891603(+)	LEAF RUST 10 DISEASE-RESISTANCE LOCUS RECEPTOR-LIKE PROTEIN KINASE-like 2.1 [UniProtKB/Swiss-Prot:Q9FF31]	Os01g0137950	NA
TraesCS3B02G057500	chr3B:29996237-30005851(-)	LEAF RUST 10 DISEASE-RESISTANCE LOCUS RECEPTOR-LIKE PROTEIN KINASE-like 2.1 [UniProtKB/Swiss-Prot:Q9FF31]	Os01g0137950	NA
TraesCS3B02G057900	chr3B:30198134-30208607(+)	LEAF RUST 10 DISEASE-RESISTANCE LOCUS RECEPTOR-LIKE PROTEIN KINASE-like 2.1 [UniProtKB/Swiss-Prot:Q9FF31]	Os01g0137950	NA
TraesCS3B02G058000	chr3B:30271128-30277913(+)	LEAF RUST 10 DISEASE-RESISTANCE LOCUS RECEPTOR-LIKE PROTEIN KINASE-like 2.1 [UniProtKB/Swiss-Prot:Q9FF31]	Os01g0137950	NA
TraesCS3B02G058700	chr3B:30492789-30505596(+)	LEAF RUST 10 DISEASE-RESISTANCE LOCUS RECEPTOR-LIKE PROTEIN KINASE-like 2.1 [UniProtKB/Swiss-Prot:Q9FF31]	Os01g0137950	NA
TraesCS3B02G059000	chr3B:30508947-30518610(+)	LEAF RUST 10 DISEASE-RESISTANCE LOCUS RECEPTOR-LIKE PROTEIN KINASE-like 2.1 [UniProtKB/Swiss-Prot:Q9FF31]	Os01g0137950	NA
TraesCS3B02G059100	chr3B:30679098-30684638(+)	LEAF RUST 10 DISEASE-RESISTANCE LOCUS RECEPTOR-LIKE PROTEIN KINASE-like 2.1 [UniProtKB/Swiss-Prot:Q9FF31]	Os01g0138400	NA
TraesCS3B02G066500	chr3B:39603450-39604274(-)	Disease resistance protein RGA5 [UniProtKB/Swiss-Prot:Q2R8L1]	NA	NA
TraesCS3B02G081600	chr3B:51725655-51731190(+)	Putative disease resistance protein RGA4 [UniProtKB/Swiss-Prot:Q7XA39]	NA	NA
TraesCS3B02G081700	chr3B:51802641-51805676(+)	Putative disease resistance protein RGA4 [UniProtKB/Swiss-Prot:Q7XA39]	NA	NA
TraesCS3B02G081900	chr3B:51856182-51861171(+)	Putative disease resistance protein RGA3 [UniProtKB/Swiss-Prot:Q7XA40]	NA	NA
TraesCS3B02G082400	chr3B:51946605-51951796(+)	Putative disease resistance protein RGA4 [UniProtKB/Swiss-Prot:Q7XA39]	NA	NA
TraesCS3B02G082500	chr3B:52143682-52145495(+)	Putative disease resistance protein RGA1 [UniProtKB/Swiss-Prot:Q7XA42]	Os11g0676800	NA
TraesCS3B02G083500	chr3B:52738241-52744793(-)	Putative disease resistance protein RGA4 [UniProtKB/Swiss-Prot:Q7XA39]	NA	NA
TraesCS3B02G088000	chr3B:56067761-56071977(-)	Putative disease resistance protein RGA4 [UniProtKB/Swiss-Prot:Q7XA39]	Os01g0149350	NA
TraesCS3B02G088100	chr3B:56077969-56080811(-)	Putative disease resistance protein RGA1 [UniProtKB/Swiss-Prot:Q7XA42]	Os01g0149500	NA
TraesCS3B02G088200	chr3B:56128116-56132412(-)	Putative disease resistance protein RGA3 [UniProtKB/Swiss-Prot:Q7XA40]	Os01g0149350	NA
TraesCS3B02G101700	chr3B:68463718-68468382(-)	Disease resistance protein At4g27190 [UniProtKB/Swiss-Prot:Q9T048]	NA	NA
TraesCS3B02G136100	chr3B:118794748-118800733(-)	Disease resistance protein RGA5 [UniProtKB/Swiss-Prot:F7J0N2]	NA	NA
TraesCS3B02G295000	chr3B:473694773-473709342(-)	LEAF RUST 10 DISEASE-RESISTANCE LOCUS RECEPTOR-LIKE PROTEIN KINASE-like 2.1 [UniProtKB/Swiss-Prot:Q9FF31]	Os05g0550700	AT1G66920
TraesCS3B02G295400	chr3B:474002444-474028365(+)	LEAF RUST 10 DISEASE-RESISTANCE LOCUS RECEPTOR-LIKE PROTEIN KINASE-like 1.2 [UniProtKB/Swiss-Prot:P0C5E2]	Os01g0689900	AT5G38210
TraesCS3B02G349500	chr3B:559882583-559885242(+)	Putative disease resistance protein At3g14460 [UniProtKB/Swiss-Prot:Q9LRR5]	Os01g0782100	NA
TraesCS3B02G349600	chr3B:559886838-559893111(+)	Putative disease resistance protein At3g14460 [UniProtKB/Swiss-Prot:Q9LRR5]	Os01g0782100	AT1G61180
TraesCS3B02G354400	chr3B:564776882-564779608(-)	Disease resistance protein RPS2 [UniProtKB/Swiss-Prot:Q42484]	Os01g0788500	AT1G61300
TraesCS3B02G358800	chr3B:571300249-571301424(+)	Probable disease resistance protein At5g45440 [UniProtKB/Swiss-Prot:Q9FHJ2]	Os01g0798900	NA
TraesCS3B02G358900	chr3B:571302214-571304100(-)	Disease resistance RPP13-like protein 4 [UniProtKB/Swiss-Prot:Q38834]	Os01g0799000	NA
TraesCS3B02G359000	chr3B:571449589-571454780(+)	Disease resistance protein At4g27190 [UniProtKB/Swiss-Prot:Q9T048]	Os01g0799100	NA
TraesCS3B02G364900	chr3B:576439978-576443498(-)	Putative disease resistance RPP13-like protein 1 [UniProtKB/Swiss-Prot:Q9LRR4]	Os05g0492600	NA
TraesCS3B02G471800	chr3B:720252252-720256185(+)	Disease resistance protein RPP13 [UniProtKB/Swiss-Prot:Q9M667]	Os01g0925100	AT1G27170
TraesCS3B02G472400	chr3B:720987116-720992181(+)	Disease resistance protein PIK6-NP [UniProtKB/Swiss-Prot:Q2QZF1]	Os11g0579400	NA
TraesCS3B02G472500	chr3B:721037154-721042091(+)	Disease resistance protein PIK6-NP [UniProtKB/Swiss-Prot:Q2QZF1]	Os11g0579400	NA
TraesCS3B02G483700	chr3B:730308539-730312205(+)	Disease resistance protein RPM1 [UniProtKB/Swiss-Prot:Q39214]	Os11g0227100	NA
TraesCS3B02G491300	chr3B:737763660-737768259(-)	Disease resistance protein RGA2 [UniProtKB/Swiss-Prot:Q7XBQ9]	NA	NA
TraesCS3B02G522400	chr3B:765547922-765550815(+)	Disease resistance protein RGA5 [UniProtKB/Swiss-Prot:Q2R8L1]	NA	NA
TraesCS3B02G523000	chr3B:765710123-765713914(+)	Disease resistance protein RGA5 [UniProtKB/Swiss-Prot:Q2R8L1]	NA	NA
TraesCS3B02G570400	chr3B:802315380-802318308(-)	Disease resistance protein RGA4 [UniProtKB/Swiss-Prot:F7J0M4]	NA	NA
TraesCS3B02G573500	chr3B:804214365-804228477(+)	Disease resistance protein Piks-2 [UniProtKB/Swiss-Prot:P0DO10]	NA	NA
TraesCS3B02G576400	chr3B:806182663-806187942(+)	Putative disease resistance RPP13-like protein 1 [UniProtKB/Swiss-Prot:Q9LRR4]	NA	NA
TraesCS3B02G587400	chr3B:813945963-813954858(+)	Putative disease resistance protein RGA4 [UniProtKB/Swiss-Prot:Q7XA39]	Os01g0358700	NA
TraesCS3B02G604500	chr3B:823290031-823294070(-)	Disease resistance protein RGA4 [UniProtKB/Swiss-Prot:F7J0M6]	NA	NA
TraesCS3B02G604900	chr3B:823430445-823445027(+)	Disease resistance protein RGA5 [UniProtKB/Swiss-Prot:F7J0N2]	NA	NA
TraesCS3B02G607700	chr3B:826100821-826104441(+)	Disease resistance protein RGA5 [UniProtKB/Swiss-Prot:Q2R8L1]	NA	NA
TraesCS3B02G607725	chr3B:826127602-826128868(+)	Disease resistance protein RGA5 [UniProtKB/Swiss-Prot:Q2R8L1]	NA	NA
TraesCS3D02G012600	chr3D:4393193-4399230(+)	Disease resistance protein Piks-2 [UniProtKB/Swiss-Prot:P0DO10]	Os10g0131800	NA
TraesCS3D02G030600	chr3D:11333642-11355705(+)	LEAF RUST 10 DISEASE-RESISTANCE LOCUS RECEPTOR-LIKE PROTEIN KINASE-like 1.2 [UniProtKB/Swiss-Prot:P0C5E2]	Os04g0113100	NA
TraesCS3D02G032900	chr3D:12237413-12243439(-)	Disease resistance protein RGA5 [UniProtKB/Swiss-Prot:F7J0N2]	NA	NA
TraesCS3D02G041000	chr3D:15695119-15696645(-)	Disease resistance protein RGA2 [UniProtKB/Swiss-Prot:Q7XBQ9]	NA	NA
TraesCS3D02G041100	chr3D:15880190-15881680(-)	Putative disease resistance protein RGA3 [UniProtKB/Swiss-Prot:Q7XA40]	NA	NA
TraesCS3D02G045200	chr3D:17345461-17377766(+)	LEAF RUST 10 DISEASE-RESISTANCE LOCUS RECEPTOR-LIKE PROTEIN KINASE-like 1.2 [UniProtKB/Swiss-Prot:P0C5E2]	Os01g0136400	NA
TraesCS3D02G046000	chr3D:17513600-17538118(-)	LEAF RUST 10 DISEASE-RESISTANCE LOCUS RECEPTOR-LIKE PROTEIN KINASE-like 1.2 [UniProtKB/Swiss-Prot:P0C5E2]	Os01g0136400	NA
TraesCS3D02G046900	chr3D:17642214-17670884(-)	LEAF RUST 10 DISEASE-RESISTANCE LOCUS RECEPTOR-LIKE PROTEIN KINASE-like 1.2 [UniProtKB/Swiss-Prot:P0C5E2]	Os01g0136400	NA
TraesCS3D02G048000	chr3D:17838560-17843637(+)	LEAF RUST 10 DISEASE-RESISTANCE LOCUS RECEPTOR-LIKE PROTEIN KINASE-like 1.2 [UniProtKB/Swiss-Prot:P0C5E2]	Os01g0136800	NA
TraesCS3D02G048400	chr3D:18610844-18612910(-)	LEAF RUST 10 DISEASE-RESISTANCE LOCUS RECEPTOR-LIKE PROTEIN KINASE-like 2.5 [UniProtKB/Swiss-Prot:F4HQ20]	Os01g0136900	NA
TraesCS3D02G068800	chr3D:30277230-30281540(+)	Putative disease resistance protein RGA4 [UniProtKB/Swiss-Prot:Q7XA39]	NA	NA
TraesCS3D02G073500	chr3D:33353941-33356910(-)	Putative disease resistance protein RGA3 [UniProtKB/Swiss-Prot:Q7XA40]	Os01g0149350	NA
TraesCS3D02G073600	chr3D:33371767-33374064(-)	Putative disease resistance RPP13-like protein 1 [UniProtKB/Swiss-Prot:Q9LRR4]	Os01g0149350	NA
TraesCS3D02G076100	chr3D:36834927-36839575(+)	Disease resistance protein RGA5 [UniProtKB/Swiss-Prot:Q2R8L1]	NA	NA
TraesCS3D02G261800	chr3D:363598032-363608944(-)	LEAF RUST 10 DISEASE-RESISTANCE LOCUS RECEPTOR-LIKE PROTEIN KINASE-like 2.1 [UniProtKB/Swiss-Prot:Q9FF31]	Os05g0550700	AT1G67000
TraesCS3D02G262000	chr3D:363789759-363796701(+)	LEAF RUST 10 DISEASE-RESISTANCE LOCUS RECEPTOR-LIKE PROTEIN KINASE-like 1.2 [UniProtKB/Swiss-Prot:P0C5E2]	Os01g0690200	AT1G67025
TraesCS3D02G262200	chr3D:363855681-363868487(+)	LEAF RUST 10 DISEASE-RESISTANCE LOCUS RECEPTOR-LIKE PROTEIN KINASE-like 1.2 [UniProtKB/Swiss-Prot:P0C5E2]	Os01g0689900	AT1G66880
TraesCS3D02G314300	chr3D:428244520-428250135(+)	Putative disease resistance protein At3g14460 [UniProtKB/Swiss-Prot:Q9LRR5]	Os01g0782100	NA
TraesCS3D02G314400	chr3D:428252643-428255259(+)	Putative disease resistance protein At3g14460 [UniProtKB/Swiss-Prot:Q9LRR5]	Os01g0781200	NA
TraesCS3D02G319000	chr3D:432546647-432550727(-)	Disease resistance protein RPS2 [UniProtKB/Swiss-Prot:Q42484]	Os01g0788500	AT1G61300
TraesCS3D02G322400	chr3D:435297535-435299421(-)	Disease resistance RPP13-like protein 4 [UniProtKB/Swiss-Prot:Q38834]	Os01g0799000	NA
TraesCS3D02G327400	chr3D:439667200-439671357(-)	Putative disease resistance protein RGA4 [UniProtKB/Swiss-Prot:Q7XA39]	Os05g0492600	NA
TraesCS3D02G430100	chr3D:544411943-544415736(+)	Disease resistance protein RPP13 [UniProtKB/Swiss-Prot:Q9M667]	Os01g0925100	AT1G27170
TraesCS3D02G430600	chr3D:544821921-544826861(+)	Disease resistance protein PIK6-NP [UniProtKB/Swiss-Prot:Q2QZF1]	Os11g0579400	NA
TraesCS3D02G430700	chr3D:545034126-545035790(+)	Disease resistance protein PIK6-NP [UniProtKB/Swiss-Prot:Q2QZF1]	NA	NA
TraesCS3D02G440400	chr3D:550666726-550671345(+)	Disease resistance protein RPM1 [UniProtKB/Swiss-Prot:Q39214]	Os11g0227100	NA
TraesCS3D02G446200	chr3D:554955839-554960391(+)	Disease resistance protein RGA2 [UniProtKB/Swiss-Prot:Q7XBQ9]	NA	NA
TraesCS3D02G468800	chr3D:571132830-571139257(-)	Disease resistance protein RGA2 [UniProtKB/Swiss-Prot:Q7XBQ9]	Os01g0937400	NA
TraesCS3D02G469100	chr3D:571235770-571240717(-)	Disease resistance protein RGA2 [UniProtKB/Swiss-Prot:Q7XBQ9]	Os01g0937300	NA
TraesCS3D02G469200	chr3D:571361412-571377183(-)	Disease resistance protein RGA2 [UniProtKB/Swiss-Prot:Q7XBQ9]	Os01g0937400	NA
TraesCS3D02G472900	chr3D:574781383-574782853(-)	Disease resistance protein RGA5 [UniProtKB/Swiss-Prot:Q2R8L1]	NA	NA
TraesCS3D02G474000	chr3D:575525832-575530855(+)	Disease resistance protein RGA5 [UniProtKB/Swiss-Prot:Q2R8L1]	Os01g0937300	NA
TraesCS3D02G502400	chr3D:590835142-590840973(+)	Disease resistance protein RPS2 [UniProtKB/Swiss-Prot:Q42484]	Os01g0956800	NA
TraesCS3D02G502800	chr3D:591092930-591095804(-)	Disease resistance protein RPS2 [UniProtKB/Swiss-Prot:Q42484]	Os01g0956800	NA
TraesCS3D02G513000	chr3D:597295790-597298101(+)	Disease resistance protein RGA5 [UniProtKB/Swiss-Prot:F7J0N2]	NA	NA
TraesCS3D02G513500	chr3D:597485531-597490492(+)	Disease resistance protein RGA5 [UniProtKB/Swiss-Prot:F7J0N2]	NA	NA
TraesCS3D02G515500	chr3D:598927500-598938561(+)	Putative disease resistance protein RGA1 [UniProtKB/Swiss-Prot:Q7XA42]	NA	NA
TraesCS4A02G026300	chr4A:18115053-18124734(-)	Putative disease resistance protein RGA1 [UniProtKB/Swiss-Prot:Q7XA42]	Os03g0159100	NA
TraesCS4A02G082800	chr4A:86300839-86305134(-)	Disease resistance protein RPS2 [UniProtKB/Swiss-Prot:Q42484]	Os03g0254000	NA
TraesCS4A02G175700	chr4A:446620669-446623266(-)	Disease resistance protein RPM1 [UniProtKB/Swiss-Prot:Q39214]	Os11g0700100	NA
TraesCS4A02G209700	chr4A:503611371-503612855(-)	Putative disease resistance protein RGA3 [UniProtKB/Swiss-Prot:Q7XA40]	Os11g0160900	NA
TraesCS4A02G223300	chr4A:531073463-531077187(-)	Disease resistance protein RGA4 [UniProtKB/Swiss-Prot:F7J0M6]	Os11g0226700	NA
TraesCS4A02G223400	chr4A:531077535-531097706(+)	Disease resistance protein RGA5 [UniProtKB/Swiss-Prot:F7J0N2]	Os11g0225300	NA
TraesCS4A02G223500	chr4A:531236819-531241946(+)	Disease resistance protein RGA4 [UniProtKB/Swiss-Prot:F7J0M4]	Os11g0238700	NA
TraesCS4A02G224000	chr4A:531383913-531386654(-)	Disease resistance protein RPM1 [UniProtKB/Swiss-Prot:Q39214]	Os11g0227100	NA
TraesCS4A02G224100	chr4A:531677814-531680552(-)	Disease resistance protein RPM1 [UniProtKB/Swiss-Prot:Q39214]	Os11g0226800	NA
TraesCS4A02G224500	chr4A:532216853-532217890(+)	Disease resistance protein RPM1 [UniProtKB/Swiss-Prot:Q39214]	Os11g0227100	NA
TraesCS4A02G312800	chr4A:603674385-603683135(+)	Putative disease resistance protein RGA1 [UniProtKB/Swiss-Prot:Q7XA42]	NA	NA
TraesCS4A02G319300	chr4A:608265657-608272622(-)	Putative disease resistance RPP13-like protein 1 [UniProtKB/Swiss-Prot:Q9LRR4]	Os03g0849500	NA
TraesCS4A02G319400	chr4A:608479107-608481104(-)	Putative disease resistance RPP13-like protein 1 [UniProtKB/Swiss-Prot:Q9LRR4]	Os03g0848700	NA
TraesCS4A02G327300	chr4A:613765002-613768991(+)	Disease resistance protein Piks-2 [UniProtKB/Swiss-Prot:P0DO10]	Os03g0849500	NA
TraesCS4A02G349800	chr4A:626307387-626329052(-)	Disease resistance protein RGA5 [UniProtKB/Swiss-Prot:F7J0N2]	Os03g0828800	NA
TraesCS4A02G393800	chr4A:669383551-669385176(+)	Disease resistance protein RPM1 [UniProtKB/Swiss-Prot:Q39214]	NA	NA
TraesCS4A02G400000	chr4A:674587829-674589412(-)	Disease resistance protein PIK6-NP [UniProtKB/Swiss-Prot:Q2QZF1]	NA	NA
TraesCS4A02G400300	chr4A:674718770-674727422(-)	Disease resistance protein PIK6-NP [UniProtKB/Swiss-Prot:Q2QZF1]	NA	NA
TraesCS4A02G400800	chr4A:674931926-674940073(+)	Disease resistance protein Piks-2 [UniProtKB/Swiss-Prot:P0DO10]	NA	NA
TraesCS4A02G402100	chr4A:675923178-675928333(-)	Disease resistance protein RGA2 [UniProtKB/Swiss-Prot:Q7XBQ9]	NA	NA
TraesCS4A02G417115	chr4A:686624635-686633871(-)	Disease resistance protein PIK6-NP [UniProtKB/Swiss-Prot:Q2QZF1]	NA	AT5G43470
TraesCS4A02G437200	chr4A:707040097-707048030(-)	Protein ENHANCED DISEASE RESISTANCE 2-like [UniProtKB/Swiss-Prot:Q8VZF6]	Os06g0116500	AT5G45560
TraesCS4A02G459500	chr4A:725162676-725165408(+)	Disease resistance protein RPM1 [UniProtKB/Swiss-Prot:Q39214]	Os01g0547000	NA
TraesCS4A02G461700	chr4A:726212990-726216998(+)	Disease resistance protein RGA4 [UniProtKB/Swiss-Prot:F7J0M6]	NA	NA
TraesCS4A02G461800	chr4A:726292466-726300158(+)	Disease resistance protein RGA5 [UniProtKB/Swiss-Prot:F7J0N2]	NA	NA
TraesCS4A02G464500	chr4A:728427690-728431426(-)	Disease resistance protein RGA5 [UniProtKB/Swiss-Prot:F7J0N2]	NA	NA
TraesCS4A02G464900	chr4A:728506495-728511279(+)	Disease resistance protein RGA5 [UniProtKB/Swiss-Prot:F7J0N2]	NA	NA
TraesCS4A02G468000	chr4A:729860110-729863845(+)	Disease resistance protein RGA5 [UniProtKB/Swiss-Prot:F7J0N2]	NA	NA
TraesCS4A02G468300	chr4A:730111726-730114199(-)	Disease resistance protein RGA4 [UniProtKB/Swiss-Prot:F7J0M6]	NA	NA
TraesCS4A02G474700	chr4A:733925074-733930454(-)	Disease resistance protein Piks-2 [UniProtKB/Swiss-Prot:P0DO10]	NA	NA
TraesCS4A02G475400	chr4A:734384798-734389060(+)	Putative disease resistance protein At3g14460 [UniProtKB/Swiss-Prot:Q9LRR5]	Os01g0782100	NA
TraesCS4A02G476400	chr4A:734917472-734920300(+)	Putative disease resistance protein At3g14460 [UniProtKB/Swiss-Prot:Q9LRR5]	NA	NA
TraesCS4A02G479100	chr4A:735818716-735822988(+)	Putative disease resistance RPP13-like protein 1 [UniProtKB/Swiss-Prot:Q9LRR4]	NA	NA
TraesCS4A02G480000	chr4A:736572006-736575036(+)	Putative disease resistance protein At3g14460 [UniProtKB/Swiss-Prot:Q9LRR5]	NA	NA
TraesCS4A02G480100	chr4A:736755572-736760974(+)	Putative disease resistance RPP13-like protein 1 [UniProtKB/Swiss-Prot:Q9LRR4]	Os01g0782100	NA
TraesCS4A02G488400	chr4A:740059488-740063268(-)	Disease resistance protein PIK6-NP [UniProtKB/Swiss-Prot:Q2QZF1]	NA	NA
TraesCS4A02G488700	chr4A:740121898-740124016(-)	Disease resistance protein Piks-2 [UniProtKB/Swiss-Prot:P0DO10]	NA	NA
TraesCS4A02G488800	chr4A:740147774-740151155(-)	Disease resistance protein RGA5 [UniProtKB/Swiss-Prot:Q2R8L1]	NA	NA
TraesCS4A02G489800	chr4A:740438264-740442582(-)	Disease resistance protein Piks-2 [UniProtKB/Swiss-Prot:P0DO10]	NA	NA
TraesCS4A02G492100	chr4A:741420789-741423180(+)	Disease resistance protein Piks-2 [UniProtKB/Swiss-Prot:P0DO10]	NA	NA
TraesCS4A02G497800	chr4A:743552934-743565036(+)	Disease resistance protein RGA5 [UniProtKB/Swiss-Prot:Q2R8L1]	NA	NA
TraesCS4A02G497900	chr4A:743674850-743676472(+)	LEAF RUST 10 DISEASE-RESISTANCE LOCUS RECEPTOR-LIKE PROTEIN KINASE-like 2.5 [UniProtKB/Swiss-Prot:F4HQ20]	Os01g0137950	NA
TraesCS4B02G007500	chr4B:4990514-4994422(+)	Disease resistance protein RPM1 [UniProtKB/Swiss-Prot:Q39214]	NA	NA
TraesCS4B02G091600	chr4B:94788584-94790837(-)	Disease resistance protein RPM1 [UniProtKB/Swiss-Prot:Q39214]	Os11g0229700	NA
TraesCS4B02G091900	chr4B:95069156-95071960(+)	Disease resistance protein RPM1 [UniProtKB/Swiss-Prot:Q39214]	Os11g0226800	NA
TraesCS4B02G093100	chr4B:95661508-95664786(-)	Disease resistance protein RGA4 [UniProtKB/Swiss-Prot:F7J0M6]	Os11g0226700	NA
TraesCS4B02G093200	chr4B:95669527-95676326(+)	Disease resistance protein RGA5 [UniProtKB/Swiss-Prot:F7J0N2]	Os11g0225300	NA
TraesCS4B02G113200	chr4B:128020665-128022574(-)	Putative disease resistance protein RGA1 [UniProtKB/Swiss-Prot:Q7XA42]	Os11g0160900	NA
TraesCS4B02G221200	chr4B:465457589-465462309(+)	Disease resistance protein RPS2 [UniProtKB/Swiss-Prot:Q42484]	Os03g0254000	NA
TraesCS4B02G275100	chr4B:553255669-553258221(+)	Disease resistance protein PIK6-NP [UniProtKB/Swiss-Prot:Q2QZF1]	NA	NA
TraesCS4B02G341200	chr4B:634308732-634317594(+)	Disease resistance protein RGA2 [UniProtKB/Swiss-Prot:Q7XBQ9]	NA	NA
TraesCS4B02G357000	chr4B:647664691-647665074(-)	Disease resistance protein Piks-2 [UniProtKB/Swiss-Prot:P0DO10]	NA	NA
TraesCS4D02G088700	chr4D:64348092-64348814(-)	Disease resistance RPP8-like protein 3 [UniProtKB/Swiss-Prot:Q9FJB5]	Os11g0227100	NA
TraesCS4D02G088900	chr4D:64536143-64541201(+)	Disease resistance protein RPM1 [UniProtKB/Swiss-Prot:Q39214]	Os11g0226800	NA
TraesCS4D02G089400	chr4D:64724946-64730275(-)	Disease resistance protein Piks-2 [UniProtKB/Swiss-Prot:P0DO10]	Os11g0227700	NA
TraesCS4D02G089800	chr4D:65111408-65120476(-)	Disease resistance protein RGA4 [UniProtKB/Swiss-Prot:F7J0M6]	Os11g0226700	NA
TraesCS4D02G089900	chr4D:65120793-65127062(+)	Disease resistance protein RGA5 [UniProtKB/Swiss-Prot:Q2R8L1]	Os11g0225300	AT1G72180
TraesCS4D02G110700	chr4D:91219235-91221215(-)	Disease resistance protein RGA2 [UniProtKB/Swiss-Prot:Q7XBQ9]	Os11g0160900	NA
TraesCS4D02G136900	chr4D:123095561-123098710(+)	Disease resistance protein RPM1 [UniProtKB/Swiss-Prot:Q39214]	Os01g0521600	NA
TraesCS4D02G221600	chr4D:378748498-378753217(+)	Disease resistance protein RPS2 [UniProtKB/Swiss-Prot:Q42484]	Os03g0254000	NA
TraesCS4D02G273700	chr4D:443730507-443734165(+)	Disease resistance protein PIK6-NP [UniProtKB/Swiss-Prot:Q2QZF1]	NA	NA
TraesCS4D02G350800	chr4D:502760733-502762014(-)	Disease resistance protein RGA5 [UniProtKB/Swiss-Prot:Q2R8L1]	NA	NA
TraesCS5A02G007200	chr5A:4292805-4295051(+)	Putative disease resistance protein RGA3 [UniProtKB/Swiss-Prot:Q7XA40]	Os12g0620000	NA
TraesCS5A02G024600	chr5A:19229175-19232950(+)	Putative disease resistance protein RGA3 [UniProtKB/Swiss-Prot:Q7XA40]	Os12g0586000	NA
TraesCS5A02G028900	chr5A:24414781-24418452(-)	Disease resistance protein Piks-2 [UniProtKB/Swiss-Prot:P0DO10]	Os12g0586000	NA
TraesCS5A02G029300	chr5A:25091763-25095443(+)	Disease resistance protein RGA2 [UniProtKB/Swiss-Prot:Q7XBQ9]	NA	NA
TraesCS5A02G051000	chr5A:46422315-46432546(-)	LEAF RUST 10 DISEASE-RESISTANCE LOCUS RECEPTOR-LIKE PROTEIN KINASE-like 2.1 [UniProtKB/Swiss-Prot:Q9FF31]	Os12g0614851	NA
TraesCS5A02G067900	chr5A:75357292-75366059(-)	Disease resistance protein RGA5 [UniProtKB/Swiss-Prot:F7J0N2]	NA	NA
TraesCS5A02G068000	chr5A:76125772-76134537(+)	Disease resistance protein RGA4 [UniProtKB/Swiss-Prot:F7J0M6]	NA	NA
TraesCS5A02G069600	chr5A:78170172-78175468(-)	Probable disease resistance protein At4g33300 [UniProtKB/Swiss-Prot:Q9SZA7]	Os12g0586000	NA
TraesCS5A02G073500	chr5A:85780179-85787910(+)	Disease resistance protein Piks-2 [UniProtKB/Swiss-Prot:P0DO10]	Os12g0586000	NA
TraesCS5A02G087400	chr5A:116584702-116587352(-)	Disease resistance protein RGA5 [UniProtKB/Swiss-Prot:Q2R8L1]	Os12g0564800	AT1G56510
TraesCS5A02G087500	chr5A:117379826-117388460(+)	Disease resistance protein RGA5 [UniProtKB/Swiss-Prot:F7J0N2]	Os12g0565100	AT1G56540
TraesCS5A02G087600	chr5A:117388579-117389997(+)	Disease resistance protein RGA5 [UniProtKB/Swiss-Prot:Q2R8L1]	Os12g0565200	NA
TraesCS5A02G173000	chr5A:366215497-366248760(+)	Protein ENHANCED DISEASE RESISTANCE 2-like [UniProtKB/Swiss-Prot:Q8VZF6]	Os09g0107600	AT5G35180
TraesCS5A02G181400	chr5A:380210335-380222483(+)	Putative disease resistance RPP13-like protein 1 [UniProtKB/Swiss-Prot:Q9LRR4]	Os09g0313500	NA
TraesCS5A02G184800	chr5A:384346266-384354125(-)	Disease resistance protein RGA2 [UniProtKB/Swiss-Prot:Q7XBQ9]	Os09g0327600	NA
TraesCS5A02G184900	chr5A:384624131-384635845(+)	Putative disease resistance protein RGA3 [UniProtKB/Swiss-Prot:Q7XA40]	Os09g0327800	NA
TraesCS5A02G230700	chr5A:445439322-445440817(-)	Disease resistance protein RGA2 [UniProtKB/Swiss-Prot:Q7XBQ9]	NA	NA
TraesCS5A02G261600	chr5A:475323952-475327684(-)	Disease resistance RPP8-like protein 3 [UniProtKB/Swiss-Prot:Q9FJB5]	Os09g0517100	NA
TraesCS5A02G272200	chr5A:481935780-481939490(+)	Disease resistance protein RGA5 [UniProtKB/Swiss-Prot:F7J0N2]	Os09g0517200	NA
TraesCS5A02G277200	chr5A:487261889-487271093(+)	LEAF RUST 10 DISEASE-RESISTANCE LOCUS RECEPTOR-LIKE PROTEIN KINASE-like 2.5 [UniProtKB/Swiss-Prot:F4HQ20]	Os09g0531701	NA
TraesCS5A02G304400	chr5A:513226157-513233338(-)	Disease resistance protein Piks-2 [UniProtKB/Swiss-Prot:P0DO10]	Os09g0517200	NA
TraesCS5A02G344000	chr5A:548503107-548507985(-)	Disease resistance protein RGA4 [UniProtKB/Swiss-Prot:F7J0M6]	Os09g0517100	NA
TraesCS5A02G344100	chr5A:548603537-548611388(+)	Disease resistance protein RGA5 [UniProtKB/Swiss-Prot:F7J0N2]	Os09g0517200	NA
TraesCS5A02G344300	chr5A:548627250-548630192(+)	Disease resistance protein RGA5 [UniProtKB/Swiss-Prot:F7J0N2]	Os09g0517200	NA
TraesCS5A02G380700	chr5A:578043410-578047137(+)	Disease resistance protein RGA5 [UniProtKB/Swiss-Prot:Q2R8L1]	Os11g0629550	NA
TraesCS5A02G396200	chr5A:591124958-591128001(+)	Disease resistance protein RGA5 [UniProtKB/Swiss-Prot:Q2R8L1]	NA	NA
TraesCS5A02G409700	chr5A:599218622-599220121(-)	Disease resistance protein RGA2 [UniProtKB/Swiss-Prot:Q7XBQ9]	Os11g0160900	NA
TraesCS5A02G440600	chr5A:621852721-621854882(-)	Putative disease resistance protein RGA3 [UniProtKB/Swiss-Prot:Q7XA40]	Os06g0619000	NA
TraesCS5A02G449000	chr5A:631329472-631330788(+)	LEAF RUST 10 DISEASE-RESISTANCE LOCUS RECEPTOR-LIKE PROTEIN KINASE-like 1.5 [UniProtKB/Swiss-Prot:F4I3V3]	Os03g0821900	NA
TraesCS5A02G478700	chr5A:651851413-651855933(+)	Disease resistance protein RGA4 [UniProtKB/Swiss-Prot:F7J0M4]	NA	NA
TraesCS5A02G480900	chr5A:653690573-653698488(-)	Disease resistance protein UNI [UniProtKB/Swiss-Prot:Q940K0]	Os03g0821900	AT5G02290
TraesCS5A02G481000	chr5A:653700580-653703848(-)	Disease resistance protein RGA4 [UniProtKB/Swiss-Prot:F7J0M6]	NA	NA
TraesCS5A02G481100	chr5A:653708323-653711153(+)	Disease resistance protein RGA5 [UniProtKB/Swiss-Prot:F7J0N2]	NA	NA
TraesCS5B02G023600	chr5B:21735366-21745414(+)	Disease resistance protein RGA5 [UniProtKB/Swiss-Prot:Q2R8L1]	NA	NA
TraesCS5B02G027700	chr5B:26872939-26879859(-)	Disease resistance protein Piks-2 [UniProtKB/Swiss-Prot:P0DO10]	NA	NA
TraesCS5B02G031600	chr5B:34717367-34722525(+)	Disease resistance protein RGA5 [UniProtKB/Swiss-Prot:F7J0N2]	Os12g0565100	NA
TraesCS5B02G037100	chr5B:41272205-41275326(+)	Disease resistance protein RGA2 [UniProtKB/Swiss-Prot:Q7XBQ9]	NA	NA
TraesCS5B02G059000	chr5B:64731218-64744679(-)	Putative disease resistance protein RGA1 [UniProtKB/Swiss-Prot:Q7XA42]	NA	NA
TraesCS5B02G075900	chr5B:90512417-90517043(-)	Probable disease resistance protein At4g33300 [UniProtKB/Swiss-Prot:Q9SZA7]	Os12g0586000	AT5G66890
TraesCS5B02G079800	chr5B:97459242-97467611(+)	Disease resistance protein Piks-2 [UniProtKB/Swiss-Prot:P0DO10]	Os12g0559600	NA
TraesCS5B02G093300	chr5B:122435419-122438715(-)	Disease resistance protein RGA5 [UniProtKB/Swiss-Prot:Q2R8L1]	Os12g0564800	AT1G56540
TraesCS5B02G093500	chr5B:122829389-122833401(+)	Disease resistance protein RGA5 [UniProtKB/Swiss-Prot:Q2R8L1]	Os12g0565100	AT1G56510
TraesCS5B02G170400	chr5B:315157202-315183474(+)	Protein ENHANCED DISEASE RESISTANCE 2 [UniProtKB/Swiss-Prot:F4JSE7]	Os09g0107600	AT5G35180
TraesCS5B02G179100	chr5B:326911141-326915386(+)	Putative disease resistance RPP13-like protein 1 [UniProtKB/Swiss-Prot:Q9LRR4]	Os09g0313500	NA
TraesCS5B02G182800	chr5B:332632249-332638094(-)	Disease resistance protein RGA2 [UniProtKB/Swiss-Prot:Q7XBQ9]	Os09g0327600	NA
TraesCS5B02G182900	chr5B:332949929-332967615(+)	Disease resistance protein RGA2 [UniProtKB/Swiss-Prot:Q7XBQ9]	Os09g0327800	NA
TraesCS5B02G229100	chr5B:406049239-406054719(-)	Putative disease resistance protein RGA1 [UniProtKB/Swiss-Prot:Q7XA42]	NA	AT1G74360
TraesCS5B02G229200	chr5B:406057762-406063088(-)	Putative disease resistance protein RGA1 [UniProtKB/Swiss-Prot:Q7XA42]	NA	NA
TraesCS5B02G229300	chr5B:406171333-406178758(+)	Disease resistance protein Piks-2 [UniProtKB/Swiss-Prot:P0DO10]	NA	NA
TraesCS5B02G237200	chr5B:418015281-418018873(-)	Disease resistance protein RGA5 [UniProtKB/Swiss-Prot:F7J0N2]	Os09g0517200	NA
TraesCS5B02G304900	chr5B:488820167-488826003(-)	Disease resistance protein RPM1 [UniProtKB/Swiss-Prot:Q39214]	Os09g0517200	NA
TraesCS5B02G339800	chr5B:523934670-523936847(+)	Disease resistance protein Piks-2 [UniProtKB/Swiss-Prot:P0DO10]	NA	NA
TraesCS5B02G344000	chr5B:527255589-527259121(-)	Disease resistance protein RGA4 [UniProtKB/Swiss-Prot:F7J0M6]	Os05g0479800	NA
TraesCS5B02G344300	chr5B:527487862-527492393(+)	Disease resistance protein RGA4 [UniProtKB/Swiss-Prot:F7J0M6]	NA	NA
TraesCS5B02G384300	chr5B:563118805-563122651(+)	Disease resistance protein RGA5 [UniProtKB/Swiss-Prot:Q2R8L1]	Os11g0629550	NA
TraesCS5B02G401000	chr5B:577850656-577853985(+)	Disease resistance protein RGA5 [UniProtKB/Swiss-Prot:F7J0N2]	NA	NA
TraesCS5B02G420600	chr5B:596064381-596069618(+)	Disease resistance protein RGA4 [UniProtKB/Swiss-Prot:F7J0M6]	NA	NA
TraesCS5B02G444200	chr5B:616966816-616971751(-)	Putative disease resistance protein RGA3 [UniProtKB/Swiss-Prot:Q7XA40]	Os06g0619000	NA
TraesCS5B02G453800	chr5B:626337163-626339287(+)	LEAF RUST 10 DISEASE-RESISTANCE LOCUS RECEPTOR-LIKE PROTEIN KINASE-like 1.5 [UniProtKB/Swiss-Prot:F4I3V3]	Os03g0759600	NA
TraesCS5B02G494200	chr5B:661905058-661909348(-)	Disease resistance protein RGA4 [UniProtKB/Swiss-Prot:F7J0M6]	NA	NA
TraesCS5B02G494300	chr5B:662023972-662032159(+)	Disease resistance protein RGA5 [UniProtKB/Swiss-Prot:F7J0N2]	Os03g0821900	AT5G02290
TraesCS5B02G540800	chr5B:695775280-695779663(+)	Disease resistance protein Piks-2 [UniProtKB/Swiss-Prot:P0DO10]	NA	NA
TraesCS5B02G541300	chr5B:695961081-695965030(+)	Disease resistance protein RGA5 [UniProtKB/Swiss-Prot:F7J0N2]	NA	NA
TraesCS5B02G541500	chr5B:695989629-695993761(+)	Disease resistance protein RGA5 [UniProtKB/Swiss-Prot:F7J0N2]	NA	NA
TraesCS5B02G554300	chr5B:704135121-704166544(+)	Putative disease resistance RPP13-like protein 2 [UniProtKB/Swiss-Prot:Q9STE5]	NA	NA
TraesCS5B02G563600	chr5B:709159261-709176307(-)	Disease resistance protein Piks-2 [UniProtKB/Swiss-Prot:P0DO10]	NA	NA
TraesCS5B02G567000	chr5B:711131670-711136822(-)	Putative disease resistance protein RGA3 [UniProtKB/Swiss-Prot:Q7XA40]	NA	NA
TraesCS5B02G567200	chr5B:711152492-711155088(-)	Disease resistance protein RGA2 [UniProtKB/Swiss-Prot:Q7XBQ9]	NA	NA
TraesCS5B02G567300	chr5B:711180462-711188086(-)	Putative disease resistance protein RGA3 [UniProtKB/Swiss-Prot:Q7XA40]	NA	NA
TraesCS5B02G568200	chr5B:711411234-711414155(-)	Putative disease resistance protein RGA1 [UniProtKB/Swiss-Prot:Q7XA42]	NA	NA
TraesCS5B02G569900	chr5B:711940814-711944675(+)	Putative disease resistance protein RGA1 [UniProtKB/Swiss-Prot:Q7XA42]	NA	NA
TraesCS5D02G031100	chr5D:28446746-28452164(-)	Putative disease resistance protein RGA1 [UniProtKB/Swiss-Prot:Q7XA42]	NA	NA
TraesCS5D02G032300	chr5D:29608990-29619747(-)	Disease resistance protein RGA5 [UniProtKB/Swiss-Prot:Q2R8L1]	NA	NA
TraesCS5D02G036700	chr5D:35960778-35968609(-)	Disease resistance protein Piks-2 [UniProtKB/Swiss-Prot:P0DO10]	NA	NA
TraesCS5D02G037000	chr5D:36000380-36002330(+)	Putative disease resistance protein RGA1 [UniProtKB/Swiss-Prot:Q7XA42]	NA	NA
TraesCS5D02G044300	chr5D:43316281-43321658(+)	Putative disease resistance RPP13-like protein 1 [UniProtKB/Swiss-Prot:Q9LRR4]	NA	NA
TraesCS5D02G044600	chr5D:43405783-43407048(+)	Putative disease resistance protein RGA3 [UniProtKB/Swiss-Prot:Q7XA40]	NA	NA
TraesCS5D02G081800	chr5D:82191118-82195939(-)	Probable disease resistance protein At4g33300 [UniProtKB/Swiss-Prot:Q9SZA7]	Os12g0586000	NA
TraesCS5D02G083300	chr5D:86756457-86759820(-)	Disease resistance protein RPM1 [UniProtKB/Swiss-Prot:Q39214]	Os12g0559600	NA
TraesCS5D02G086800	chr5D:92109973-92118755(+)	Disease resistance protein Piks-2 [UniProtKB/Swiss-Prot:P0DO10]	Os12g0559600	NA
TraesCS5D02G098500	chr5D:109939296-109946886(-)	Disease resistance protein RGA5 [UniProtKB/Swiss-Prot:Q2R8L1]	Os12g0565100	NA
TraesCS5D02G098700	chr5D:110347732-110351071(+)	Disease resistance protein RGA5 [UniProtKB/Swiss-Prot:Q2R8L1]	Os12g0564800	NA
TraesCS5D02G177500	chr5D:277236286-277260907(+)	Protein ENHANCED DISEASE RESISTANCE 2-like [UniProtKB/Swiss-Prot:Q8VZF6]	Os09g0107600	AT5G35180
TraesCS5D02G185700	chr5D:287798538-287805522(+)	Putative disease resistance RPP13-like protein 1 [UniProtKB/Swiss-Prot:Q9LRR4]	Os09g0313500	NA
TraesCS5D02G189800	chr5D:291923087-291928634(-)	Putative disease resistance protein RGA3 [UniProtKB/Swiss-Prot:Q7XA40]	Os09g0327600	NA
TraesCS5D02G189900	chr5D:292142076-292161171(+)	Disease resistance protein RGA2 [UniProtKB/Swiss-Prot:Q7XBQ9]	Os09g0327800	NA
TraesCS5D02G236900	chr5D:345493656-345494438(-)	Disease resistance protein Piks-2 [UniProtKB/Swiss-Prot:P0DO10]	NA	NA
TraesCS5D02G237000	chr5D:345495708-345497386(-)	Disease resistance protein PIK6-NP [UniProtKB/Swiss-Prot:Q2QZF1]	NA	NA
TraesCS5D02G269100	chr5D:372046302-372048371(-)	Putative disease resistance protein At1g50180 [UniProtKB/Swiss-Prot:Q9SX38]	Os09g0479500	NA
TraesCS5D02G311300	chr5D:407755882-407761776(-)	Disease resistance protein RPM1 [UniProtKB/Swiss-Prot:Q39214]	Os09g0517200	NA
TraesCS5D02G331900	chr5D:422945494-422949279(-)	Disease resistance protein RGA4 [UniProtKB/Swiss-Prot:F7J0M4]	Os09g0517200	NA
TraesCS5D02G349700	chr5D:434479836-434484410(-)	Disease resistance protein RGA4 [UniProtKB/Swiss-Prot:F7J0M6]	Os05g0479800	NA
TraesCS5D02G349800	chr5D:434540231-434546630(+)	Disease resistance protein RGA5 [UniProtKB/Swiss-Prot:F7J0N2]	NA	NA
TraesCS5D02G366600	chr5D:443355060-443359834(+)	Disease resistance protein RGA5 [UniProtKB/Swiss-Prot:F7J0N2]	NA	NA
TraesCS5D02G390500	chr5D:459063303-459067049(+)	Disease resistance protein RGA5 [UniProtKB/Swiss-Prot:Q2R8L1]	Os11g0629582	NA
TraesCS5D02G405500	chr5D:470466015-470468977(+)	Disease resistance protein PIK5-NP [UniProtKB/Swiss-Prot:Q2QZF2]	NA	NA
TraesCS5D02G419300	chr5D:480475929-480479012(-)	Putative disease resistance protein RGA4 [UniProtKB/Swiss-Prot:Q7XA39]	Os11g0160900	NA
TraesCS5D02G447700	chr5D:497824198-497828690(-)	Putative disease resistance protein RGA3 [UniProtKB/Swiss-Prot:Q7XA40]	Os06g0619000	NA
TraesCS5D02G455500	chr5D:502595401-502597354(+)	LEAF RUST 10 DISEASE-RESISTANCE LOCUS RECEPTOR-LIKE PROTEIN KINASE-like 1.5 [UniProtKB/Swiss-Prot:F4I3V3]	Os03g0759600	NA
TraesCS5D02G494300	chr5D:526453419-526459774(-)	Disease resistance protein RPS2 [UniProtKB/Swiss-Prot:Q42484]	Os03g0823000	AT5G02290
TraesCS5D02G494500	chr5D:526496517-526500250(-)	Disease resistance protein RGA4 [UniProtKB/Swiss-Prot:F7J0M6]	NA	NA
TraesCS5D02G494600	chr5D:526561315-526564285(+)	Disease resistance protein RGA5 [UniProtKB/Swiss-Prot:Q2R8L1]	NA	NA
TraesCS5D02G532400	chr5D:547436060-547460160(+)	Putative disease resistance protein RGA4 [UniProtKB/Swiss-Prot:Q7XA39]	NA	NA
TraesCS5D02G547800	chr5D:555657286-555660289(-)	Disease resistance protein RGA5 [UniProtKB/Swiss-Prot:Q2R8L1]	NA	NA
TraesCS5D02G548200	chr5D:555913017-555917347(-)	Disease resistance protein RGA5 [UniProtKB/Swiss-Prot:F7J0N2]	NA	NA
TraesCS5D02G548300	chr5D:555928153-555932166(-)	Disease resistance protein RGA5 [UniProtKB/Swiss-Prot:F7J0N2]	NA	NA
TraesCS5D02G548400	chr5D:556006335-556017062(-)	Disease resistance protein Piks-2 [UniProtKB/Swiss-Prot:P0DO10]	NA	NA
TraesCS5D02G548500	chr5D:556059843-556065038(-)	Disease resistance protein Piks-2 [UniProtKB/Swiss-Prot:P0DO10]	NA	NA
TraesCS5D02G559100	chr5D:560493990-560504592(+)	Putative disease resistance protein RGA3 [UniProtKB/Swiss-Prot:Q7XA40]	NA	NA
TraesCS6A02G014300	chr6A:6972974-6977676(-)	Disease resistance protein RGA5 [UniProtKB/Swiss-Prot:F7J0N2]	NA	NA
TraesCS6A02G014700	chr6A:7145822-7150913(+)	Disease resistance protein RGA5 [UniProtKB/Swiss-Prot:Q2R8L1]	NA	NA
TraesCS6A02G046600	chr6A:23796435-23797916(-)	Disease resistance protein Piks-2 [UniProtKB/Swiss-Prot:P0DO10]	NA	NA
TraesCS6A02G051800	chr6A:26952147-26952878(+)	Putative disease resistance protein RGA4 [UniProtKB/Swiss-Prot:Q7XA39]	NA	NA
TraesCS6A02G051900	chr6A:26960036-26968711(+)	Disease resistance protein RGA2 [UniProtKB/Swiss-Prot:Q7XBQ9]	NA	NA
TraesCS6A02G056200	chr6A:29606797-29610901(+)	Disease resistance protein RPM1 [UniProtKB/Swiss-Prot:Q39214]	NA	NA
TraesCS6A02G056900	chr6A:29879702-29881381(-)	Putative disease resistance protein RGA1 [UniProtKB/Swiss-Prot:Q7XA42]	NA	NA
TraesCS6A02G120000	chr6A:91868733-91882680(-)	Disease resistance protein RGA5 [UniProtKB/Swiss-Prot:F7J0N2]	NA	NA
TraesCS6A02G120100	chr6A:91883034-91887129(-)	Disease resistance protein RGA5 [UniProtKB/Swiss-Prot:F7J0N2]	NA	NA
TraesCS6A02G120200	chr6A:91899070-91907375(-)	Disease resistance protein RGA5 [UniProtKB/Swiss-Prot:F7J0N2]	Os08g0205150	NA
TraesCS6A02G230400	chr6A:434531589-434535247(+)	Disease resistance protein RGA5 [UniProtKB/Swiss-Prot:Q2R8L1]	NA	NA
TraesCS6A02G389000	chr6A:604607404-604610875(-)	Disease resistance protein Piks-2 [UniProtKB/Swiss-Prot:P0DO10]	Os02g0818500	NA
TraesCS6A02G403300	chr6A:610651847-610661368(-)	Disease resistance protein RGA5 [UniProtKB/Swiss-Prot:Q2R8L1]	Os02g0818500	NA
TraesCS6A02G403400	chr6A:610799758-610803292(-)	Disease resistance protein RGA5 [UniProtKB/Swiss-Prot:F7J0N2]	Os02g0818500	NA
TraesCS6A02G411200	chr6A:613891659-613896830(-)	Disease resistance protein RGA2 [UniProtKB/Swiss-Prot:Q7XBQ9]	NA	NA
TraesCS6B02G004900	chr6B:3722807-3724617(+)	Disease resistance protein RGA5 [UniProtKB/Swiss-Prot:F7J0N2]	NA	NA
TraesCS6B02G013200	chr6B:8372877-8375684(-)	Disease resistance protein RGA5 [UniProtKB/Swiss-Prot:F7J0N2]	NA	NA
TraesCS6B02G013300	chr6B:8385071-8389993(+)	Disease resistance protein RGA4 [UniProtKB/Swiss-Prot:F7J0M6]	NA	NA
TraesCS6B02G035700	chr6B:20998323-21006533(+)	Disease resistance protein Piks-2 [UniProtKB/Swiss-Prot:P0DO10]	NA	NA
TraesCS6B02G035900	chr6B:21064173-21071297(+)	Disease resistance protein Piks-2 [UniProtKB/Swiss-Prot:P0DO10]	NA	NA
TraesCS6B02G041800	chr6B:25806405-25820957(-)	Disease resistance protein RGA5 [UniProtKB/Swiss-Prot:F7J0N2]	NA	NA
TraesCS6B02G041900	chr6B:25911394-25916811(+)	Disease resistance protein RGA4 [UniProtKB/Swiss-Prot:F7J0M6]	NA	NA
TraesCS6B02G060900	chr6B:40440616-40443777(+)	Disease resistance protein RGA5 [UniProtKB/Swiss-Prot:F7J0N2]	NA	NA
TraesCS6B02G069400	chr6B:46762447-46769803(+)	Disease resistance protein RGA2 [UniProtKB/Swiss-Prot:Q7XBQ9]	NA	NA
TraesCS6B02G070200	chr6B:46946731-46952370(-)	Putative disease resistance RPP13-like protein 1 [UniProtKB/Swiss-Prot:Q9LRR4]	Os02g0118875	NA
TraesCS6B02G075600	chr6B:51918358-51923415(+)	Disease resistance protein RGA2 [UniProtKB/Swiss-Prot:Q7XBQ9]	NA	NA
TraesCS6B02G075700	chr6B:51945475-51950703(+)	Putative disease resistance protein RGA1 [UniProtKB/Swiss-Prot:Q7XA42]	NA	NA
TraesCS6B02G076300	chr6B:52350140-52355596(-)	Disease resistance protein RGA2 [UniProtKB/Swiss-Prot:Q7XBQ9]	NA	NA
TraesCS6B02G099900	chr6B:77772716-77793599(+)	Disease resistance protein RGA5 [UniProtKB/Swiss-Prot:F7J0N2]	Os06g0147800	AT4G26070
TraesCS6B02G100000	chr6B:77773484-77778906(-)	Disease resistance protein RGA4 [UniProtKB/Swiss-Prot:F7J0M4]	NA	NA
TraesCS6B02G107700	chr6B:88316802-88321186(-)	Putative disease resistance RPP13-like protein 1 [UniProtKB/Swiss-Prot:Q9LRR4]	NA	NA
TraesCS6B02G114200	chr6B:96630947-96636199(+)	Disease resistance protein RGA5 [UniProtKB/Swiss-Prot:F7J0N2]	NA	NA
TraesCS6B02G116500	chr6B:103668446-103669759(-)	Disease resistance protein RGA5 [UniProtKB/Swiss-Prot:Q2R8L1]	NA	NA
TraesCS6B02G142600	chr6B:142449933-142454283(+)	Putative disease resistance protein RGA1 [UniProtKB/Swiss-Prot:Q7XA42]	Os02g0150600	AT4G13920
TraesCS6B02G151700	chr6B:155549819-155552822(-)	Disease resistance protein RPM1 [UniProtKB/Swiss-Prot:Q39214]	Os01g0521600	NA
TraesCS6B02G340900	chr6B:599865651-599868663(+)	Disease resistance protein PIK6-NP [UniProtKB/Swiss-Prot:Q2QZF1]	NA	NA
TraesCS6B02G428300	chr6B:696354893-696359158(-)	Disease resistance protein Piks-2 [UniProtKB/Swiss-Prot:P0DO10]	Os02g0818500	NA
TraesCS6B02G439900	chr6B:705181652-705183828(-)	Putative disease resistance protein RGA3 [UniProtKB/Swiss-Prot:Q7XA40]	Os10g0135100	NA
TraesCS6B02G445500	chr6B:707265151-707268003(+)	Disease resistance protein PIK6-NP [UniProtKB/Swiss-Prot:Q2QZF1]	NA	NA
TraesCS6B02G446800	chr6B:707789149-707793598(-)	Disease resistance protein RGA5 [UniProtKB/Swiss-Prot:Q2R8L1]	NA	NA
TraesCS6B02G447000	chr6B:707836638-707845707(-)	Disease resistance protein RGA5 [UniProtKB/Swiss-Prot:F7J0N2]	NA	NA
TraesCS6B02G447100	chr6B:707910292-707917388(-)	Disease resistance protein RGA5 [UniProtKB/Swiss-Prot:Q2R8L1]	NA	NA
TraesCS6B02G447200	chr6B:707937831-707942193(-)	Disease resistance protein RGA5 [UniProtKB/Swiss-Prot:F7J0N2]	NA	NA
TraesCS6B02G447300	chr6B:707954594-707960015(-)	Disease resistance protein PIK6-NP [UniProtKB/Swiss-Prot:Q2QZF1]	NA	NA
TraesCS6B02G457400	chr6B:713114509-713117699(+)	Disease resistance protein RGA2 [UniProtKB/Swiss-Prot:Q7XBQ9]	NA	NA
TraesCS6B02G457600	chr6B:713145456-713148332(+)	Disease resistance protein RGA2 [UniProtKB/Swiss-Prot:Q7XBQ9]	NA	NA
TraesCS6B02G458400	chr6B:713506806-713513157(+)	Disease resistance protein Piks-2 [UniProtKB/Swiss-Prot:P0DO10]	NA	NA
TraesCS6B02G470100	chr6B:718388921-718394668(-)	Probable disease resistance protein At5g63020 [UniProtKB/Swiss-Prot:Q8RXS5]	NA	NA
TraesCS6D02G005300	chr6D:2320839-2326861(-)	Disease resistance protein RGA5 [UniProtKB/Swiss-Prot:Q2R8L1]	NA	NA
TraesCS6D02G017600	chr6D:7290076-7293584(-)	Disease resistance protein RGA5 [UniProtKB/Swiss-Prot:F7J0N2]	NA	NA
TraesCS6D02G028400	chr6D:10938006-10946634(+)	Disease resistance protein Piks-2 [UniProtKB/Swiss-Prot:P0DO10]	NA	NA
TraesCS6D02G036400	chr6D:14934523-14936082(+)	Disease resistance protein RGA5 [UniProtKB/Swiss-Prot:F7J0N2]	NA	NA
TraesCS6D02G052200	chr6D:24842713-24845483(-)	Disease resistance protein RGA5 [UniProtKB/Swiss-Prot:F7J0N2]	NA	NA
TraesCS6D02G060400	chr6D:28295207-28301806(-)	Disease resistance protein RGA2 [UniProtKB/Swiss-Prot:Q7XBQ9]	NA	NA
TraesCS6D02G066400	chr6D:32639265-32640789(-)	Disease resistance protein Piks-2 [UniProtKB/Swiss-Prot:P0DO10]	NA	NA
TraesCS6D02G073700	chr6D:37670133-37674966(-)	Disease resistance protein RGA2 [UniProtKB/Swiss-Prot:Q7XBQ9]	NA	NA
TraesCS6D02G076600	chr6D:41232588-41243874(-)	Disease resistance protein RGA5 [UniProtKB/Swiss-Prot:F7J0N2]	NA	NA
TraesCS6D02G109900	chr6D:75765903-75766816(-)	Disease resistance protein RGA5 [UniProtKB/Swiss-Prot:F7J0N2]	NA	NA
TraesCS6D02G110000	chr6D:75862690-75869844(-)	Disease resistance protein RGA5 [UniProtKB/Swiss-Prot:F7J0N2]	NA	NA
TraesCS6D02G110100	chr6D:75870268-75874447(-)	Disease resistance protein RGA5 [UniProtKB/Swiss-Prot:F7J0N2]	NA	NA
TraesCS6D02G204600	chr6D:290245979-290253595(-)	Disease resistance protein RGA5 [UniProtKB/Swiss-Prot:Q2R8L1]	NA	NA
TraesCS6D02G295700	chr6D:406341382-406342509(+)	Probable disease resistance protein At5g43740 [UniProtKB/Swiss-Prot:Q9FG90]	NA	NA
TraesCS6D02G373100	chr6D:458049410-458050111(-)	Disease resistance protein Piks-2 [UniProtKB/Swiss-Prot:P0DO10]	NA	NA
TraesCS6D02G373200	chr6D:458056555-458060600(-)	Disease resistance protein Piks-2 [UniProtKB/Swiss-Prot:P0DO10]	NA	NA
TraesCS6D02G386700	chr6D:464058403-464064465(-)	Disease resistance protein RGA5 [UniProtKB/Swiss-Prot:Q2R8L1]	NA	NA
TraesCS6D02G387500	chr6D:464430319-464433100(-)	Putative disease resistance protein At1g50180 [UniProtKB/Swiss-Prot:Q9SX38]	NA	NA
TraesCS6D02G394100	chr6D:467797621-467802933(-)	Disease resistance protein RGA2 [UniProtKB/Swiss-Prot:Q7XBQ9]	NA	NA
TraesCS6D02G394400	chr6D:467828184-467833388(+)	Putative disease resistance protein RGA3 [UniProtKB/Swiss-Prot:Q7XA40]	NA	NA
TraesCS6D02G407600	chr6D:473094040-473099240(-)	Probable disease resistance protein At5g63020 [UniProtKB/Swiss-Prot:Q8RXS5]	NA	NA
TraesCS7A02G001121	chr7A:785611-786054(-)	Putative disease resistance protein RGA3 [UniProtKB/Swiss-Prot:Q7XA40]	NA	NA
TraesCS7A02G005600	chr7A:2798509-2805965(-)	Disease resistance protein RGA5 [UniProtKB/Swiss-Prot:Q2R8L1]	NA	NA
TraesCS7A02G007600	chr7A:3423395-3432800(-)	Disease resistance protein RGA5 [UniProtKB/Swiss-Prot:F7J0N2]	NA	NA
TraesCS7A02G012649	chr7A:5525387-5530648(+)	Disease resistance protein RGA2 [UniProtKB/Swiss-Prot:Q7XBQ9]	NA	NA
TraesCS7A02G022900	chr7A:9007919-9011947(+)	Disease resistance protein RGA4 [UniProtKB/Swiss-Prot:F7J0M4]	NA	NA
TraesCS7A02G023000	chr7A:9012103-9014468(+)	Disease resistance protein RGA4 [UniProtKB/Swiss-Prot:F7J0M6]	NA	NA
TraesCS7A02G027700	chr7A:11084872-11088792(+)	Disease resistance protein RGA4 [UniProtKB/Swiss-Prot:F7J0M6]	NA	NA
TraesCS7A02G027800	chr7A:11091491-11101081(+)	Disease resistance protein RGA5 [UniProtKB/Swiss-Prot:F7J0N2]	NA	NA
TraesCS7A02G038800	chr7A:17391234-17395194(-)	Disease resistance protein RPP13 [UniProtKB/Swiss-Prot:Q9M667]	Os06g0287700	NA
TraesCS7A02G038900	chr7A:17422267-17425904(-)	Disease resistance protein Piks-2 [UniProtKB/Swiss-Prot:P0DO10]	Os06g0287700	NA
TraesCS7A02G039300	chr7A:17694548-17697955(-)	Disease resistance protein Piks-2 [UniProtKB/Swiss-Prot:P0DO10]	Os06g0287700	NA
TraesCS7A02G041000	chr7A:19016906-19026849(-)	Disease resistance protein Piks-2 [UniProtKB/Swiss-Prot:P0DO10]	NA	NA
TraesCS7A02G043200	chr7A:20025402-20027904(+)	Disease resistance RPP13-like protein 4 [UniProtKB/Swiss-Prot:Q38834]	Os05g0250700	NA
TraesCS7A02G043300	chr7A:20047510-20049807(-)	Putative disease resistance protein RGA3 [UniProtKB/Swiss-Prot:Q7XA40]	NA	NA
TraesCS7A02G044100	chr7A:20435962-20446626(+)	Disease resistance protein Piks-2 [UniProtKB/Swiss-Prot:P0DO10]	NA	NA
TraesCS7A02G046200	chr7A:20967814-20969055(+)	Disease resistance protein RPM1 [UniProtKB/Swiss-Prot:Q39214]	NA	NA
TraesCS7A02G046300	chr7A:20980629-20982252(+)	Disease resistance protein RPM1 [UniProtKB/Swiss-Prot:Q39214]	NA	NA
TraesCS7A02G050100	chr7A:23320292-23328225(+)	Protein ENHANCED DISEASE RESISTANCE 2-like [UniProtKB/Swiss-Prot:Q8VZF6]	Os06g0116500	AT5G45560
TraesCS7A02G095800	chr7A:58844651-58851782(-)	Disease resistance protein RGA2 [UniProtKB/Swiss-Prot:Q7XBQ9]	NA	NA
TraesCS7A02G101700	chr7A:62726412-62736261(-)	Disease resistance protein PIK6-NP [UniProtKB/Swiss-Prot:Q2QZF1]	NA	NA
TraesCS7A02G103300	chr7A:63361378-63362967(-)	Disease resistance protein RGA2 [UniProtKB/Swiss-Prot:Q7XBQ9]	NA	NA
TraesCS7A02G103700	chr7A:63388159-63390163(+)	Disease resistance protein RGA2 [UniProtKB/Swiss-Prot:Q7XBQ9]	NA	NA
TraesCS7A02G111000	chr7A:68029184-68032394(+)	Disease resistance protein RGA5 [UniProtKB/Swiss-Prot:Q2R8L1]	Os06g0158300	NA
TraesCS7A02G111100	chr7A:68041908-68046944(+)	Disease resistance protein RGA5 [UniProtKB/Swiss-Prot:F7J0N2]	Os06g0158400	NA
TraesCS7A02G111200	chr7A:68075954-68086142(+)	Disease resistance protein RGA5 [UniProtKB/Swiss-Prot:F7J0N2]	Os06g0158300	NA
TraesCS7A02G132200	chr7A:85188197-85195822(+)	Putative disease resistance protein RGA3 [UniProtKB/Swiss-Prot:Q7XA40]	Os06g0267900	NA
TraesCS7A02G268100	chr7A:271630512-271631579(-)	Disease resistance protein Piks-2 [UniProtKB/Swiss-Prot:P0DO10]	Os08g0539900	NA
TraesCS7A02G303600	chr7A:427287048-427289609(+)	Protein ENHANCED DISEASE RESISTANCE 2-like [UniProtKB/Swiss-Prot:Q8VZF6]	Os08g0152600	AT1G06050
TraesCS7A02G335900	chr7A:491326545-491332764(+)	Probable disease resistance RPP8-like protein 4 [UniProtKB/Swiss-Prot:Q9FJK8]	NA	NA
TraesCS7A02G416600	chr7A:608667627-608671972(+)	Disease resistance protein RGA5 [UniProtKB/Swiss-Prot:F7J0N2]	Os06g0698812	NA
TraesCS7A02G423400	chr7A:615380724-615385121(+)	Disease resistance protein RPM1 [UniProtKB/Swiss-Prot:Q39214]	Os06g0698812	NA
TraesCS7A02G424300	chr7A:617577295-617580367(-)	Protein ENHANCED DISEASE RESISTANCE 2-like [UniProtKB/Swiss-Prot:Q8VZF6]	Os06g0698500	AT5G10750
TraesCS7A02G440000	chr7A:634870194-634880479(+)	Disease resistance protein RGA5 [UniProtKB/Swiss-Prot:Q2R8L1]	Os06g0693100	NA
TraesCS7A02G440200	chr7A:634917434-634922347(-)	Disease resistance protein RGA5 [UniProtKB/Swiss-Prot:Q2R8L1]	Os06g0693100	NA
TraesCS7A02G463900	chr7A:660453797-660459751(-)	Disease resistance protein Piks-2 [UniProtKB/Swiss-Prot:P0DO10]	Os06g0693100	NA
TraesCS7A02G490147	chr7A:679870824-679885394(-)	Disease resistance protein RGA2 [UniProtKB/Swiss-Prot:Q7XBQ9]	Os06g0693100	AT2G19130
TraesCS7A02G513000	chr7A:700084530-700087103(+)	Putative disease resistance RPP13-like protein 1 [UniProtKB/Swiss-Prot:Q9LRR4]	Os06g0693100	NA
TraesCS7A02G534600	chr7A:712440706-712445871(+)	Putative disease resistance protein RGA4 [UniProtKB/Swiss-Prot:Q7XA39]	NA	NA
TraesCS7A02G538600	chr7A:715691664-715701737(-)	Protein ENHANCED DISEASE RESISTANCE 2 [UniProtKB/Swiss-Prot:F4JSE7]	Os10g0455900	AT4G19040
TraesCS7A02G541300	chr7A:717841265-717847591(+)	Disease resistance protein PIK6-NP [UniProtKB/Swiss-Prot:Q2QZF1]	NA	NA
TraesCS7A02G557700	chr7A:730430495-730434493(-)	Putative disease resistance protein At3g14460 [UniProtKB/Swiss-Prot:Q9LRR5]	Os02g0456800	NA
TraesCS7A02G561100	chr7A:732468316-732471001(-)	Disease resistance protein RGA4 [UniProtKB/Swiss-Prot:F7J0M6]	NA	NA
TraesCS7A02G561200	chr7A:732505046-732507142(+)	Disease resistance protein RGA5 [UniProtKB/Swiss-Prot:Q2R8L1]	NA	NA
TraesCS7B02G002500	chr7B:1033399-1103911(-)	Putative disease resistance protein RGA3 [UniProtKB/Swiss-Prot:Q7XA40]	NA	NA
TraesCS7B02G003300	chr7B:1304370-1309391(+)	Putative disease resistance protein RGA1 [UniProtKB/Swiss-Prot:Q7XA42]	NA	NA
TraesCS7B02G003400	chr7B:1313393-1327596(+)	Putative disease resistance protein RGA1 [UniProtKB/Swiss-Prot:Q7XA42]	NA	NA
TraesCS7B02G008500	chr7B:5194664-5199132(+)	Disease resistance protein RGA5 [UniProtKB/Swiss-Prot:Q2R8L1]	Os06g0158300	NA
TraesCS7B02G008700	chr7B:5266805-5269673(+)	Disease resistance protein RGA5 [UniProtKB/Swiss-Prot:Q2R8L1]	Os06g0158300	NA
TraesCS7B02G009100	chr7B:5508591-5512681(+)	Disease resistance protein RGA5 [UniProtKB/Swiss-Prot:F7J0N2]	Os06g0158300	NA
TraesCS7B02G024900	chr7B:23594111-23601071(+)	Putative disease resistance protein RGA4 [UniProtKB/Swiss-Prot:Q7XA39]	Os08g0542200	NA
TraesCS7B02G061900	chr7B:64318129-64322883(+)	LEAF RUST 10 DISEASE-RESISTANCE LOCUS RECEPTOR-LIKE PROTEIN KINASE-like 2.5 [UniProtKB/Swiss-Prot:F4HQ20]	Os06g0241100	AT3G14350
TraesCS7B02G071200	chr7B:78245917-78252303(-)	Disease resistance protein Piks-2 [UniProtKB/Swiss-Prot:P0DO10]	Os06g0163900	NA
TraesCS7B02G203900	chr7B:374310786-374314689(+)	Protein ENHANCED DISEASE RESISTANCE 2-like [UniProtKB/Swiss-Prot:Q8VZF6]	Os08g0152600	AT1G06050
TraesCS7B02G247400	chr7B:457536997-457541357(+)	Disease resistance protein RPP8 [UniProtKB/Swiss-Prot:Q8W4J9]	NA	NA
TraesCS7B02G323800	chr7B:575423579-575428011(+)	Disease resistance protein RPM1 [UniProtKB/Swiss-Prot:Q39214]	Os06g0698812	NA
TraesCS7B02G324300	chr7B:577184223-577189100(+)	Disease resistance protein RPM1 [UniProtKB/Swiss-Prot:Q39214]	Os06g0698812	NA
TraesCS7B02G325500	chr7B:578193715-578196912(+)	Protein ENHANCED DISEASE RESISTANCE 2 [UniProtKB/Swiss-Prot:F4JSE7]	Os06g0698500	AT5G10750
TraesCS7B02G326000	chr7B:579345371-579350883(-)	Disease resistance protein RGA5 [UniProtKB/Swiss-Prot:Q2R8L1]	Os06g0698812	NA
TraesCS7B02G339100	chr7B:593400759-593406032(+)	Disease resistance protein RGA5 [UniProtKB/Swiss-Prot:Q2R8L1]	NA	NA
TraesCS7B02G339200	chr7B:593411044-593416887(-)	Disease resistance protein RGA5 [UniProtKB/Swiss-Prot:Q2R8L1]	NA	NA
TraesCS7B02G364400	chr7B:627303182-627309652(-)	Disease resistance protein RGA4 [UniProtKB/Swiss-Prot:F7J0M4]	NA	NA
TraesCS7B02G399500	chr7B:665676770-665679908(+)	Disease resistance protein Piks-2 [UniProtKB/Swiss-Prot:P0DO10]	NA	NA
TraesCS7B02G399700	chr7B:666322917-666326222(+)	Disease resistance protein Piks-2 [UniProtKB/Swiss-Prot:P0DO10]	NA	NA
TraesCS7B02G417300	chr7B:685207882-685211583(+)	Putative disease resistance RPP13-like protein 1 [UniProtKB/Swiss-Prot:Q9LRR4]	NA	NA
TraesCS7B02G426200	chr7B:695370093-695381997(-)	Putative disease resistance RPP13-like protein 1 [UniProtKB/Swiss-Prot:Q9LRR4]	NA	NA
TraesCS7B02G437300	chr7B:703714206-703718796(-)	Disease resistance protein RGA5 [UniProtKB/Swiss-Prot:Q2R8L1]	NA	NA
TraesCS7B02G437400	chr7B:703719566-703723769(+)	Disease resistance protein RGA4 [UniProtKB/Swiss-Prot:F7J0M6]	NA	NA
TraesCS7B02G451800	chr7B:713299848-713302051(+)	Putative disease resistance protein RGA1 [UniProtKB/Swiss-Prot:Q7XA42]	NA	NA
TraesCS7B02G452000	chr7B:713454016-713459244(-)	Putative disease resistance protein RGA4 [UniProtKB/Swiss-Prot:Q7XA39]	NA	NA
TraesCS7B02G458700	chr7B:716957346-716966718(+)	Protein ENHANCED DISEASE RESISTANCE 2 [UniProtKB/Swiss-Prot:F4JSE7]	Os10g0455900	AT4G19040
TraesCS7B02G460200	chr7B:717872581-717873560(+)	Disease resistance protein RGA5 [UniProtKB/Swiss-Prot:Q2R8L1]	NA	NA
TraesCS7B02G473800	chr7B:730226973-730230845(-)	Putative disease resistance protein RGA1 [UniProtKB/Swiss-Prot:Q7XA42]	NA	NA
TraesCS7B02G477700	chr7B:733308621-733312407(+)	Disease resistance protein RGA5 [UniProtKB/Swiss-Prot:Q2R8L1]	NA	NA
TraesCS7B02G482300	chr7B:740038137-740041421(-)	Putative disease resistance RPP13-like protein 1 [UniProtKB/Swiss-Prot:Q9LRR4]	Os02g0456800	NA
TraesCS7B02G492000	chr7B:744288136-744295499(-)	Putative disease resistance RPP13-like protein 1 [UniProtKB/Swiss-Prot:Q9LRR4]	NA	NA
TraesCS7B02G495200	chr7B:746382715-746387696(-)	Putative disease resistance protein RGA3 [UniProtKB/Swiss-Prot:Q7XA40]	NA	NA
TraesCS7B02G497100	chr7B:747736319-747773318(+)	Disease resistance protein PIK6-NP [UniProtKB/Swiss-Prot:Q2QZF1]	NA	NA
TraesCS7B02G499000	chr7B:749503351-749513233(+)	Disease resistance protein Piks-2 [UniProtKB/Swiss-Prot:P0DO10]	NA	NA
TraesCS7B02G500100	chr7B:750056837-750068399(+)	Disease resistance protein PIK6-NP [UniProtKB/Swiss-Prot:Q2QZF1]	NA	NA
TraesCS7D02G001400	chr7D:1257398-1258902(-)	Putative disease resistance protein RGA3 [UniProtKB/Swiss-Prot:Q7XA40]	NA	NA
TraesCS7D02G002600	chr7D:1704704-1711943(+)	Putative disease resistance protein RGA4 [UniProtKB/Swiss-Prot:Q7XA39]	NA	NA
TraesCS7D02G006800	chr7D:3549031-3551868(-)	Disease resistance protein RGA5 [UniProtKB/Swiss-Prot:Q2R8L1]	NA	NA
TraesCS7D02G006900	chr7D:3581724-3582452(+)	Disease resistance protein PIK6-NP [UniProtKB/Swiss-Prot:Q2QZF1]	Os11g0689100	NA
TraesCS7D02G007000	chr7D:3583642-3593389(+)	Disease resistance protein Piks-2 [UniProtKB/Swiss-Prot:P0DO10]	NA	NA
TraesCS7D02G007700	chr7D:3740455-3757587(+)	Disease resistance protein PIK5-NP [UniProtKB/Swiss-Prot:Q2QZF2]	NA	NA
TraesCS7D02G007900	chr7D:3783175-3794374(-)	Disease resistance protein RGA5 [UniProtKB/Swiss-Prot:F7J0N2]	NA	NA
TraesCS7D02G008000	chr7D:3855196-3859065(-)	Disease resistance protein RGA4 [UniProtKB/Swiss-Prot:F7J0M6]	NA	NA
TraesCS7D02G013600	chr7D:5784279-5788139(-)	Putative disease resistance protein At3g14460 [UniProtKB/Swiss-Prot:Q9LRR5]	NA	NA
TraesCS7D02G018000	chr7D:8030710-8034171(+)	Putative disease resistance protein RGA3 [UniProtKB/Swiss-Prot:Q7XA40]	Os08g0542200	NA
TraesCS7D02G018200	chr7D:8177099-8179789(+)	Putative disease resistance protein RGA1 [UniProtKB/Swiss-Prot:Q7XA42]	NA	NA
TraesCS7D02G020800	chr7D:9309478-9314442(+)	Disease resistance protein RGA4 [UniProtKB/Swiss-Prot:F7J0M6]	NA	NA
TraesCS7D02G022400	chr7D:10503784-10508656(+)	Disease resistance protein RGA5 [UniProtKB/Swiss-Prot:F7J0N2]	NA	NA
TraesCS7D02G024700	chr7D:11635341-11639361(+)	Disease resistance protein RGA4 [UniProtKB/Swiss-Prot:F7J0M6]	NA	NA
TraesCS7D02G024900	chr7D:11663563-11672717(+)	Disease resistance protein RGA5 [UniProtKB/Swiss-Prot:F7J0N2]	NA	NA
TraesCS7D02G035300	chr7D:18104947-18108364(-)	Disease resistance protein RPM1 [UniProtKB/Swiss-Prot:Q39214]	Os06g0287700	NA
TraesCS7D02G037300	chr7D:18916624-18920302(-)	Putative disease resistance protein RGA3 [UniProtKB/Swiss-Prot:Q7XA40]	NA	NA
TraesCS7D02G039000	chr7D:19925033-19927496(+)	Putative disease resistance protein RGA4 [UniProtKB/Swiss-Prot:Q7XA39]	Os05g0250700	NA
TraesCS7D02G045000	chr7D:22770436-22778743(+)	Protein ENHANCED DISEASE RESISTANCE 2-like [UniProtKB/Swiss-Prot:Q8VZF6]	Os06g0116500	AT5G45560
TraesCS7D02G065800	chr7D:36494287-36496728(-)	Disease resistance protein PIK6-NP [UniProtKB/Swiss-Prot:Q2QZF1]	NA	NA
TraesCS7D02G097100	chr7D:58822388-58823827(-)	Disease resistance protein RGA2 [UniProtKB/Swiss-Prot:Q7XBQ9]	NA	NA
TraesCS7D02G097200	chr7D:58825302-58826888(-)	Disease resistance protein RGA2 [UniProtKB/Swiss-Prot:Q7XBQ9]	NA	NA
TraesCS7D02G099800	chr7D:59904490-59908697(-)	Disease resistance protein RGA5 [UniProtKB/Swiss-Prot:F7J0N2]	Os06g0158300	NA
TraesCS7D02G105600	chr7D:63940572-63943730(-)	Disease resistance protein RGA5 [UniProtKB/Swiss-Prot:F7J0N2]	Os06g0158300	NA
TraesCS7D02G131800	chr7D:83592021-83599939(+)	Putative disease resistance protein RGA3 [UniProtKB/Swiss-Prot:Q7XA40]	Os06g0267900	NA
TraesCS7D02G299000	chr7D:378843819-378851743(+)	Protein ENHANCED DISEASE RESISTANCE 2-like [UniProtKB/Swiss-Prot:Q8VZF6]	Os08g0152600	AT1G06050
TraesCS7D02G343500	chr7D:439873138-439879905(+)	Disease resistance protein RPP8 [UniProtKB/Swiss-Prot:Q8W4J9]	NA	NA
TraesCS7D02G416200	chr7D:535411029-535413688(+)	Disease resistance protein RPM1 [UniProtKB/Swiss-Prot:Q39214]	Os06g0698812	NA
TraesCS7D02G417100	chr7D:535838277-535841766(+)	Protein ENHANCED DISEASE RESISTANCE 2-like [UniProtKB/Swiss-Prot:Q8VZF6]	Os06g0698500	AT5G24990
TraesCS7D02G429500	chr7D:549294518-549298066(+)	Disease resistance protein RGA5 [UniProtKB/Swiss-Prot:Q2R8L1]	Os06g0698812	NA
TraesCS7D02G429600	chr7D:549301103-549307282(-)	Disease resistance protein RGA5 [UniProtKB/Swiss-Prot:Q2R8L1]	Os06g0693100	NA
TraesCS7D02G451500	chr7D:571258684-571265285(-)	Disease resistance protein Piks-2 [UniProtKB/Swiss-Prot:P0DO10]	Os06g0707700	NA
TraesCS7D02G476500	chr7D:588019973-588031413(-)	Putative disease resistance protein RGA4 [UniProtKB/Swiss-Prot:Q7XA39]	Os06g0693100	NA
TraesCS7D02G479800	chr7D:590816792-590820142(-)	Disease resistance protein Piks-2 [UniProtKB/Swiss-Prot:P0DO10]	NA	NA
TraesCS7D02G502300	chr7D:608082769-608087655(+)	Putative disease resistance protein At3g14460 [UniProtKB/Swiss-Prot:Q9LRR5]	NA	NA
TraesCS7D02G521900	chr7D:618889747-618895056(+)	Putative disease resistance protein RGA4 [UniProtKB/Swiss-Prot:Q7XA39]	NA	NA
TraesCS7D02G523200	chr7D:619874929-619884768(+)	Protein ENHANCED DISEASE RESISTANCE 2 [UniProtKB/Swiss-Prot:F4JSE7]	Os10g0455900	AT4G19040
TraesCS7D02G525800	chr7D:621293704-621298825(+)	Disease resistance protein Piks-2 [UniProtKB/Swiss-Prot:P0DO10]	NA	NA
TraesCS7D02G527200	chr7D:622215597-622222787(+)	Disease resistance protein PIK6-NP [UniProtKB/Swiss-Prot:Q2QZF1]	NA	NA
TraesCS7D02G537100	chr7D:628673951-628679274(+)	Putative disease resistance protein RGA1 [UniProtKB/Swiss-Prot:Q7XA42]	NA	NA
TraesCS7D02G549700	chr7D:634236681-634265308(+)	Disease resistance protein RPP13 [UniProtKB/Swiss-Prot:Q9M667]	NA	NA
TraesCS7D02G552700	chr7D:635579259-635583502(+)	Putative disease resistance protein At3g14460 [UniProtKB/Swiss-Prot:Q9LRR5]	Os02g0456800	NA
